# Supplementary material for: Network Pharmacology of Ginseng (Part III): Antitumor Potential of a Fixed Combination of Red Ginseng and Red Sage as Determined by Transcriptomics
Source: Pharmaceuticals (Basel). 2022 Oct 30;15(11):1345. doi: 10.3390/ph15111345 (PMC9696821; doi:10.3390/ph15111345)
Supplement: Supplementary file 1 [file pharmaceuticals-15-01345-s001.zip]

Archive with 4 entries (4 files):
- figure S1.pdf
- figure S2.pdf
- figure S3.pdf
- pharmaceuticals-1956049-supplementary (1).xlsx
