# Supplementary material for: Network Pharmacology of Ginseng (Part III): Antitumor Potential of a Fixed Combination of Red Ginseng and Red Sage as Determined by Transcriptomics
Source: Pharmaceuticals (Basel). 2022 Oct 30;15(11):1345. doi: 10.3390/ph15111345 (PMC9696821; doi:10.3390/ph15111345)
Supplement: Supplementary file 1 [file pharmaceuticals-15-01345-s001.zip › pharmaceuticals-1956049-supplementary (1).xlsx]

## Sheet: Table S1. All genes fold change
Genes	RG-RS	RG	RB1	RG3	RG5	RK1
1700001C19Rik						-27.271
1700001F09Rik (includes others)		20.322			38.215
1700084J12Rik	83.665				63.625
2200002D01Rik	-236.967
2310001K24Rik		-26.083		-42.119
2310039H08Rik					-84.73
2510002D24Rik		-22.275			-34.702
2610001J05Rik						109.66
3110021A11Rik
3110039M20Rik	-63.728			41.021
3300002I08Rik			62.864
4930481A15Rik	21.399	17.294
4930519F16Rik
4930522L14Rik					150.302
4931406H21Rik			23.511
5730460C07Rik			30.537	36.032
9030624G23Rik (includes others)		65.86	71.308		154.223
9130019O22Rik/Zfp747		17.687
9430069I07Rik	-21.703
9930111J21Rik2	-58.113
A230020J21Rik	-26.912
A730061H03Rik				-17.514
A930004D18Rik		61.301	40.937
A930011G23Rik			-66.402
A930016O22Rik					-21.111
A930017K11Rik						18.133
AAAS	426.735
AASDHPPT			-196.807
Abcb1b
ABCB9	-40.917
ABCC1			39.983		42.197
ABCD2		17.445
ABCD3
ABCF3
ABHD12	53.543					-35.372
ABHD14B
ABHD16A	-122.784	-116.345
ABHD4	1271.73
ABHD5						111.698
ABHD8	-81.673		-56.935
ABI1
ABI2
ABL1	46.687		30.092
ABTB1	21.525
ACAD11	41.77
ACADL
ACADSB	-112.722				-97.445
ACAP3						-34.115
ACAT2	-255.311
ACBD5	31.94
ACBD6	84.522
ACKR3
Acot1		33.413
ACOT13	343.099
ACOX1	240.637		88.669
ACSBG2		-31.955				-27.137
ACSL5		108.431		250.5
ACSM4	-38.41
ACTA2	-150.261			49.38	-63.062
ACTG1			-751.101
ACTL6A					130.306
ACTN1	-205.214
ACTR1B	-130.845
ACTR5						18.642
ACVR1			71.632
ACYP1	68.495		-31.477
ADAM15					-46.303
ADAM17	48.815		44.311		29.412
ADAM23		18.838
ADAM9	-233.279				-97.858
ADAMTS1	-196.328
ADAMTS2	-265.851
ADAMTS5	-357.913
ADAR
ADARB1					-48.309
ADGRA2	-123.33	34.228
ADGRA3
ADGRD1						22.281
ADGRL2	-161.253
ADIPOR1
ADPRM		-178.632	-345.936	-353.973	-339.909	-80.321
ADPRS
ADSS2			-27.988
AFDN			106.625
AFF4	413.277
Afg3l1
AFMID			24.261
AFP	18.554
AGA			65.702
AGAP3			27.307
AGBL5			33.352
AGFG1	-67.261
AGFG2	-102.36
AGK						22.097
AGO2					263.47
AGPAT1
AGTRAP						-35.013
AHCY	-266.808
AHNAK2		44.964	97.683		115.911
AI413582	130.677
AI987944 (includes others)	104.908	79.002			134.734
AIDA	-64.059		20.785
AIF1L	28.733
AIFM1						-56.494
AIM2				63.483
AK1	632.963
AK4	-135.942
AKAP13			20.843		19.937
AKAP7		40.234	66.23		61.066
AKAP8L						-26.084
AKR1E2	92.899
ALAS1	670.309
ALCAM					-82.668	-105.995
ALDH18A1					-152.617	-188.808
ALDH1B1
ALDH1L2	177.247
ALDOA	-855.146
ALDOB
ALG14					-263.492
ALKBH4
ALKBH7					69.277
ALMS1
ALOX15	18.653
ALOX15B	-34.901			-44.288	-40.675
Alyref2					-73.844
AMD1
AMN			-63.89
AMN1						-18.332
AMOTL1		26.003				-26.097
AMPD2			-40.514
Anapc15
ANAPC2		488.15		490.709	435.854
ANAPC4		40.329
ANGEL1
ANGPT4		23.947
ANGPTL2					-44.661
ANGPTL4
ANKH	-176.116
ANKRD1	-500.729
ANKRD11		-30.957
ANKRD39						-16.872
ANKRD42	39.698
ANKRD44	36.158
ANO2			20.32
Anp32a	-610.921
ANTKMT				-185.961
ANXA2	-723.352
ANXA5		24.13
AOX1	21.733
AP1AR			-52.573
AP1G1					-293.512
AP1M1	-150.883	-138.224
AP1S2	401.047
AP3M1				-164.961
AP3S2	48.351
AP4E1			-22.923
AP5M1			-34.967		-59.022	-43.176
APAF1
APBA1	41.596
APBA3	73.087
APBB1					-37.877
APBB1IP
APCDD1	-488.12
APIP	120.951			79.416
APOH				-28.434
Apol9a/Apol9b	-150.165
APPL2				31.394	55.389
APRT					-253.257
ARF1	-440.639
ARF5						-222.438
ARFGEF1		87.347	121.044
ARFGEF2	101.445
ARGLU1					59.817
ARHGAP11A				-82.9
ARHGAP12
ARHGAP17
ARHGAP18	-145.796
ARHGAP19	-96.212
ARHGAP23					-18.708
ARHGAP29		-49.59
ARHGAP9		-30.555
ARHGDIB			-219.609		-204.069
ARHGEF10L	-27.89
ARHGEF12	41.806
ARHGEF2
ARHGEF25
ARIH1			92.072			54.258
ARL2		-202.766	-204.05
ARL3					197.464
ARL5A
ARL6				110.338
ARL6IP5			-176.229	-249.645	-261.129
ARL8A	489.907
ARMC7					-43.78
ARMCX6	20.956
ARNT
ARPC2	658.357		520.814
ARPP19	-46.459
ARRDC1	32.472
ARRDC3	160.87
ART3					-37.493
ARVCF
Arxes1/Arxes2	-44.121				-29.916
ASAP1		488.652
ASB3/GPR75-ASB3			40.684
ASB8					-150.197
ASB9					-20.806
ASL					26.552
Asmt	-20.42
ASNS					-344.246	-352.328
ASPH	-449.061
ASPHD2				-19.179
ASPM		29.348
ASPSCR1
ASXL1	-116.43
ATAD1	128.501			-190.102
ATAD2B					59.389
ATAD3A
ATF1		-60.423
ATF2					111.336
ATF6	100.867
ATG16L2	98.402					129.791
ATG2B		91.114	97.483		94.265
ATG9B	122.704
ATL3	-106.316
ATP11C	26.549		21.243
ATP2B4		23.609
ATP5F1B	-443.028			-199.724
ATP5MC1			-223.331		-339.792
ATP5MG
ATP5PD				208.891		176.436
ATP6AP2	583.244
ATP6V0A2				58.854
ATP6V0B
ATP6V0C				-277.286	-317.16	-264.035
ATP6V0D1	338.846
ATP6V0E1	184.815
ATP6V1D		-67.726
ATP6V1D
ATP6V1D			-93.921
ATP6V1E1	240.236
ATP6V1H	268.386
ATP9B
ATRAID	360.079
ATXN1		31.629
ATXN10			83.493
ATXN1L	23.081
ATXN2				-89.128
ATXN2L	363.697					68.352
AU016765
AU041133		27.839
AUH
AUNIP
AURKA	-209.104
AUTS2			-84.57	-78.215	-86.457
AVL9	189.375
AVP
AVPI1	-136.513	-85.576				-78.302
AVPR1B
B230217C12Rik	-22.347		-26.867		-36.433
B230307C23Rik				-38.205
B2M
B3GALT6					-27.421
B3GNT2		174.834
B3GNT2
B3GNT2
B3GNTL1						-21.225
B4GALT2
B4GALT2
B4GALT2					-34.934
B4GALT2	-138.713
B4GALT5					-30.274
B4GALT6				23.708
BAD
BAG3	-141.261
BAG5		-50.391
BAG5
BAG5
BAG5
BANK1
BANK1			25.007
BANP	58.722
BATF3
BAX	597.227
BBS2
BBS2						-36.487
BBS9
BBX
BCAT1		-182.791
BCAT1	-334.602
BCKDHB
BCL2L13						-80.302
BCL7A
BCL7A
BCL7A	104.74
BCL7A
BCLAF1
BCOR	-56.743
BDH2					21.443
BDH2	36.23
BDP1					18.753
BDP1	34.607
BEND5						19.346
Bex1
Bex1
BEX3				-121.293
BFAR			38.933
BHLHA9			-65.64
BHLHA9				-73.165
BHLHE40			-107.515
BICDL1
BICDL1
BICDL1						-25.745
BIN2			-44.773
BIN3					38.374
BIRC2
BIRC5
BIRC5					-278.414
BIVM						-52.004
BLCAP
BLOC1S6
BLOC1S6			-29.184
BLOC1S6
BLVRB		199.94
BLVRB			176.517
BLVRB	1268.94
BMP1	-29.849
BMPER		-25.261
BMPER					-21.69
BMS1		-278.405
BMS1				-182.895
BNIP1		91.351
BNIP1	73.668
BNIP1
BNIP3L
BOC	55.25
BOD1L1	180.459
BOLA3
BOP1		-34.074
BOP1
BOP1	-87.577
BPGM	-37.688
BRAP	153.746
BRAT1					-45.21
Brd4
BRF2		-22.105
BRIX1		-233.129
BRIX1			-424.434
BRMS1L
BRMS1L				-59.436
BRPF1			69.61
BSDC1
BTBD3					-28.012
BTBD3						-41.888
BTBD7		23.043
BTBD8	29.839
BTD						30.18
BTG2	165
BYSL	-188.889
BZW2						-29.035
BZW2
C030037D09Rik
C030037D09Rik			41.384
C030037D09Rik						56.745
C11orf65
C11orf65
C12orf4
C12orf43		41.574
C12orf43
C12orf57				100.363
C130026L21Rik						-20.561
C130050O18Rik			-20.762
C14orf28	30.4
C15orf40
C15orf65		19.305
C15orf65
C15orf65	29.871
C16orf46
C16orf72			72.912
C16orf74				27.237
C16orf74					23.855
C16orf74						29.042
C16orf89				-123.009
C18orf54
C18orf54
C18orf54				50.883
C19orf44
C19orf44			23.663
C19orf53			91.989
C19orf71		-39.546
C19orf71
C1orf127	-31.001
C1orf127
C1orf159			21.563
C1orf198		-46.433
C1orf198					-27.021
C1orf198	-94.239
C1orf198
C1orf21	-376.344
C1orf216
C1orf216			-43.896
C1orf216	-37.943
C1orf54		23.861
C1orf74
C1QTNF5	25.683
C2CD2L
C2CD4B		-18.777
C2CD4B					-22.307
C2orf69
C2orf69					-37.38
C2orf69	-35.942
C2orf81
C2orf81					-20.079
C2orf81
C3orf14
C3orf14
C3orf20	17.844
C5orf15					-320.967
C5orf51	204.551
C6orf120
C6orf62
C8orf37				-42.373
C8orf37						-17.111
C8orf58
C8orf76
C8orf76
C8orf76				67.506
C8orf76	97.354
C8orf76
C920021L13Rik					24.062
C920021L13Rik
C9orf152					-20.501
CA10
CA13
CA13
CA13	-117.681
CA5B	-822.647
CA6	290.593
CABP4				-34.964
CACNA1G		-16.961
CACNA1H		-46.371
CACNA1H
CACNA1H				-55.667
CACNA1H					-54.562
CACYBP	-410.453
CADM2			-17.287
CALCOCO1	169.707
Calm1 (includes others)	-811.543
CALR3	27.73
CALU		359.038
CALU					551.839
CALU						536.317
CALU
CAMK2N2
CAMK2N2						-49.57
CAMK2N2	-69.418
CAMK2N2
CANX	364.253
CAPN11
CAPRIN1
CAPRIN1
CAPRIN1			-119.845
CAPRIN2
CAPRIN2
CAPRIN2
CAPRIN2				-32.771
CAPRIN2						-34.02
CAPZA1
CAPZA2			-440.707
CAPZA2
CARD19
CARD19
CARMIL1
CARMIL1				46.99
CARMIL1						42.349
CARMIL2					23.342
CASKIN1
Casp12
CASP2	-28.807
CASP4
CASP4	-178.984
CASP8AP2		32.998
CASP8AP2			45.183
CASP8AP2				25.934
CASP8AP2					35.959
CAST				63.02
CAST					66.284
CAT	695.025
CAV1	-674.024
CAV2
CAV2	-123.828
CAVIN1	-674.235
CBR3
CBX3	-581.74
CBX5	-515.005
CC2D1A		26.647
CCDC124		48.788
CCDC124
CCDC124			39.588
CCDC124					83.184
CCDC126					50.689
CCDC130					-40.736
CCDC136		28.426
CCDC136
CCDC15
CCDC173
CCDC174		27.296
CCDC174
CCDC177						29.428
CCDC186
CCDC191
CCDC28A
CCDC32		109.731
Ccdc50		-50.193
CCDC6
CCDC6
CCDC6
CCDC6			-118.63
CCDC6					-133
CCDC66
CCDC66
CCDC66	83.04
CCDC71L
CCDC80	-119.78
CCDC83	-20.177
CCDC88C		-34.723
CCDC90B		21.403
CCDC90B						-18.882
CCDC97
CCL19
CCL19
CCL19
CCL21
CCL27
CCL27						44.28
CCL27
Ccl7
Ccl7	-668.573
Ccl9	-190.586
CCN4	-332.091
CCNA2	-425.55
CCNB1IP1				-19.055
CCNB1IP1
CCNB2	-229.217
CCND1
CCND1
CCND2
CCNDBP1					-65.695
CCNE1
CCNE1
CCNG1	2454.07
CCNG2
CCNJ		-23.384
CCNJ
CCNT1	114.943
CCPG1	121.099
CCSER2
CCSER2						-54.763
CCT2						-280.983
CCT2
CCT4			-36.411
CCT8					179.003
CCZ1/CCZ1B
CCZ1/CCZ1B					-106.725
CCZ1/CCZ1B						-61.813
CD164L2				-21.064
CD1D
CD248	-427.247
Cd300ld2			-38.738
CD300LF
CD300LF
CD320			84.764
CD34
CD34
CD34	-724.627
CD47
CD55	73.806
Cd59a
Cd59a				32.413
CD6
CD6	26.445
CD99L2		42.042
CDADC1		-36.579
CDC14A
CDC14A						-53.929
CDC20
CDC25B		34.813
CDC25B
CDC34	137.997
CDC42EP1	-136.261
CDC42EP2
CDC42EP2	-230.016
CDC45
CDC7			166.484
CDC7				116.837
CDC73
CDC73	-36.269
CDCA3	-162.428
CDCA4						-63.001
CDCA4	-130.809
CDCA7		-88.042
CDCA7					-58.003
CDCA7						-71.395
CDCA7	-97.116
CDCA8					-209.92
CDCA8	-313.303
CDH8
CDIPT					-98.433
CDIPT						-99.135
CDK1
CDK14				25.28
CDK18		-59.243
CDK19		65.456
CDK19
CDK2AP1			-279.543
CDK5RAP2	80.947
CDK9						60.111
CDK9
CDKL5		-86.772
CDKL5
CDKL5					-49.527
CDKN1A	1849.93
CDRT4	27.108
CDRT4
Cdsn					-216.575
CDX1
CDX1
CDYL		26.685
CDYL						25.988
CDYL2		31.727
CDYL2
CEACAM1			-25.643
CEACAM1				-24.705
CEMIP2				-21.306
CENPA	-426.273
CENPI
CENPI					50.733
CEP135
CEP162		42.22
CEP170			181.686
CEP170						111.626
CEP192					51.747
CEP295					68.374
CEP43				19.116
CEP68					-175.207
CERS2		-66.701
CERS6	92.856
Ces2g				-20.514
Ces2g
CETN3	-78.008
CFAP298
CFAP73
CFL2
CFL2	295.18
CGNL1
CGNL1
CGREF1	37.161
CHAC2	-48.426
CHAMP1				-132.36
CHCHD3
CHCHD3
CHCHD3					168.728
CHD8
CHID1
CHID1
CHMP1A
CHMP1A			-95.02
CHMP1A				-91.201
CHMP1A	-70.514
CHMP1A
CHMP1B
CHMP1B
CHMP2B
CHPF2
CHPF2						-22.212
CHPT1
CHPT1				62.239
CHRM2
CHRM2
CHRM2
CHRM2				-24.007
CHRM2	-35.201
CHST10			24.981
CHST11		87.905
CHST11
CHST14					-31.127
CHST2
CHST3
CHSY1		-60.592
CHSY1				-88.919
CHSY1					-98.455
CHSY1	-122.486
CHSY1
CHTF8
CHTF8					-153.809
CHTF8	-167.531
Chtop
Chtop
CIART
CIART			26.159
CIBAR1			-124.032
CIITA
CISD3	123.165
CISH	-68.851
CITED2
CITED2
CITED2			-234.658
CKAP2			42.694
CKAP4	-144.225
CKAP5					129.141
CKB	-38.362
CKS1B
CLASP1	-38.501
CLASP1
CLASP2			-71.417
Clasrp
Clasrp
Clasrp
Clasrp				-166.922
Clasrp
Clca3a1/Clca3a2
CLCC1
CLCC1					25.184
CLCNKA
CLCNKA
CLCNKA	-21.141
CLDN9
CLEC11A
CLEC4F
CLIP2			25.155
CLK2						44.713
CLK2
CLN8
CLN8						-64.692
CLNS1A
CLP1
CLP1
CLP1	-50.516
CLSTN1	-278.602
CLUAP1				-39.385
CMC2		-77.793
CMC2
CMC2
CMC2
CMC2			-68.283
CMC2				-62.592
CMC2						-72.929
CMC2	-89.5
CMC2
CMPK1	-22.92
CMSS1	279.996
CMTM6
CNBP
CNBP			-399.802
Cngb1
Cngb1
Cngb1			-50.128
Cngb1						-37.485
Cngb1	-22.958
CNIH2	-56.976
CNKSR3						-19.95
CNN2	-437.505
CNNM2	79.741
CNOT10		47.018
CNOT10						-55.792
CNOT6			80.645
CNPPD1	268.646
CNPY2
CNPY2
CNTF
COA8				19.044
COA8
COASY
COASY
COG1
COG2		30.331
COG2
COG2						17.913
COG3		-45.552
COG3					-48.131
COG3						-77.675
COG3	-68.403
COL18A1		-38.976
COL20A1					73.858
COL23A1			-20.13
COL6A1
COL6A1
COL6A1	-258.869
COL6A2
COL6A2					29.986
COL8A2
COL8A2
COL8A2					89.761
COLGALT1
COLGALT1	-200.942
COMMD10					-150.542
COMMD5		-47.477
COMMD5
COMMD5				-35.104
COMMD5						-46.88
Commd6
COMT
COMT
COMT					-239.566
COMT	-78.967
COPA	113.997
COPB1		-169.794
COPB1
Cops2					506.255
COPS7A						-187.946
COPS8		-190.775
COPS8			-100.886
COPS8						-60.137
COPS9						339.592
COQ10A	74.175
COQ7			-21.692
COQ7	-105.113
CORO1B
COX19					-125.486
COX20
Cox5b/Gm34962	113.278
COX6A1		-561.433
COX6A1
COX6A1					-834.308
COX6A2
COX7B
COX7B
COX7B			-242.192
COX7B	-372.123
CP
CP					35.457
CP	-49.833
CPA1						22.613
CPD
CPD					220.776
CPD	205.49
CPEB3	-36.214
CPNE2
CPNE2
CPNE6				18.209
CPNE9
CPNE9	-19.396
CPPED1			-37.152
CPQ
CPSF7			68.465
CPSF7					23.126
CPSF7	25.423
CPT1C	179.189
CRACDL
CRACDL
CRACDL			-27.555
CRACDL				-25.351
CRACDL	-23.723
CRAT
CRAT
CRAT				-59.409
CRAT	-44.61
CRCP
CREB3	224.58
CREBRF					36.005
CREG1						-47.836
CREM	82.004
CRIM1
CRIM1	-177.876
CRISPLD2		-18.169
CROT	105.59
CRTAP		-82.041
CRTAP	-357.869
CRTC2
CRTC2			-100.849
CRYAB				-69.647
CRYAB	287.66
CRYGN
CRYGN
CRYL1	-35.648
CRYZ				-65.097
CRYZ	-26.814
CRYZL1	59.486
Cryzl2
CSDE1
CSF1	-1140.45
CSGALNACT2
CSGALNACT2			25.42
CSMD1
CSPG4		38.243
CSPG4			55.497
CSPG4
Csprs (includes others)
Csprs (includes others)	-78.519
CSRP1	152.926
CSRP3
CSTB	666.462
CSTF2
CSTF2						-51.246
CSTL1	19.077
CTBP2
CTBP2					-70.861
CTBP2	-117.665
CTBP2
CTDP1	-20.644
CTDSP1		156.383
CTDSP2					78.108
CTDSP2	-151.145
CTF1						34.574
CTH		-109.051
CTH
CTH
CTNNA1	-283.986
CTPS1
CTPS1					119.169
CTPS1	-198.648
CTSD	1355.6
Ctsll3			-24.624
CTXN1			37.015
CUL1		76.601
CUL2		44.858
CUL2
CWC27		222.216
CWC27					321.063
CWC27						264.848
CXCL17	20.509
CXCR2
CYB561A3		-29.791
CYB561A3				-70.462
CYB5A		63.431
CYB5A			21.694
CYB5A
CYB5D2					-35.181
CYGB
CYGB			-18.419
CYGB				-25.546
CYGB					-24.253
Cym
Cym					-21.979
Cyp2b13/Cyp2b9					29.042
CYP4F3	80.523
CYP51A1
CYP51A1	-251.149
D17H6S56E-5
D17H6S56E-5	-657.906
D430020J02Rik
D830039M14Rik
DAB1				-18.214
DAB2					-87.797
DAB2						-94.107
DAB2IP				83.444
DACT3
DACT3
DACT3			-99.152
DACT3				-106.694
DACT3					-98.868
DACT3	-112.005
DACT3
DAD1
DAD1			-941.834
DAD1	-789.402
DALRD3
DALRD3			-40.585
DALRD3						-39.851
DAP
DAP	-319.833
DBNDD2					-36.427
DBP	-310.309
DBR1				-81.594
DCAF11
DCAF12		24.812
DCAF12					41.905
DCAF12	114.518
DCAF5	47.297
DCN
DCP2
DCTD
DCTN3	233.743
DCTN5	203.557
DCTN6		124.545
DCTN6
DCTN6	146.753
DCUN1D4
DCXR	952.502
DDIAS	741.253
DDIT3
DDIT3
DDIT3				25.851
DDIT3	253.645
DDX23		130.632
DDX23
DDX23			130.939
DDX23				217.153
DDX23						159.329
DDX39A	-408.338
DDX39B	-241.207
DDX3X
DDX3X
DDX5			221.951
DDX5	409.637
DDX51			75.461
DDX52
DDX52	171.697
DDX56	-162.879
DDX58					108.652
Defa3 (includes others)				-19.188
Defa4
Defa4					20.893
Defa-rs10				-17.373
Defb10/Defb11	22.322
Defb10/Defb11
DEGS1		-105.107
DENND11			96.312
DENND2B
DENND2B	-28.197
DENND4B			23.345
DENND5A
DEPDC1
DEPDC1
DEPDC1				-49.538
DEPDC1						-34.046
DEPDC1
DEPDC1B		20.225
DEPDC5
DEPDC5
DEPDC5					34.6
DEPDC5	106.33
DERL1
DERL1					278.232
DERL1	329.957
DES	118.263
DGAT2	28.517
DGLUCY	149.664
DHCR24		-119.057
DHCR24
DHRS11
DHRS11	40.48
DHRS4			-87.872
DHRS9	-52.774
DHX35
DHX35				31.745
DHX35	61.748
DHX38
DHX38				-32.331
DHX8
Diaph2	48.638
DIAPH3
DIAPH3
DIAPH3				-78.098
DIAPH3					-61.389
DIAPH3						-73.008
DIAPH3	-69.855
DIPK1A
DIPK1A	-202.467
DIPK2A	-352.95
DKC1	-141.238
DLAT			80.387
DLG1
DLG1						84.18
DLGAP2		26.117
DLGAP2
DLGAP2					37.917
DLGAP2						19.535
DLK2						-32.3
DLK2
Dlx1as			-22.148
DMP1				18.148
DMRTA1
DMTF1
DMWD		-79.962
DMWD	49.558
DMXL1
DMXL1
DNAH2						27.531
DNAJB1
DNAJB12
DNAJB6
DNAJB9					88.148
DNAJC14
DNAJC14
DNAJC19		-382.512
DNAJC19
DNAJC19
DNAJC4
DNASE2	147.218
DNM1L						-85.058
DNMBP	-40.847
DOCK4				26.434
DOCK4						23.06
DOCK7					42.364
DOK4
DPF2					-114.047
DPF2						-115.666
DPH5						-52.666
DPP7
DPPA2				-28.591
DPPA2						-25.543
DPY19L4					47.269
DPY30
DPY30	-259.56
DR1				19.955
DRAM2
DSTYK				19.795
DTYMK					-47.818
DTYMK	-56.411
Dubr					-21.419
DUOXA1					-24.595
DUS3L
DUS4L	18.042
DUSP19
DUSP22
DUSP4
DUSP6			-108.875
DUSP9	-31.879
DYNC1LI1
DYNC1LI1					-197.424
DYNC2I1						-40.428
DYNC2I2			19.793
DYNLT2	19.839
DYNLT3	101.734
DYRK1A			-200.022
DYRK1A
DYRK2
DYRK3				26.429
DYRK4
DZIP1	165.362
E2F3					33.491
E2F4		-96.768
E2F4
E2F4	-95.097
E2F7	-83.99
E4F1		20.45
E4F1
E4F1
EBF1
EBF1					-27.327
ECH1
ECH1
ECHDC3
ECM1				-22.485
ECM1					-46.44
ECM1	-30.233
EDEM2	155.714
EDNRA		19.771
EED		-38.44
EED	50.108
EEF1B2
EEF1B2					-857.003
EEF1G
EEF2	828.412
EEF2K
EFCAB11					24.913
EFCAB11	30.28
EFCAB12
EFCAB12				-20.801
EFCAB9			18.362
EFNA3		-82.381
EFNA3
EFNA3				-85.936
EFNB2
EFNB2						56.676
EFNB3				-20.197
EGLN1	-308.537
EGR1			-280.536
EGR1	-253.485
EGR1
EHD2					-322.501
EHD2	-1191.51
EHMT1				-20.997
EHMT1					-39.305
EID2				23.264
Eif1	1148.89
Eif1
Eif1ad3 (includes others)
EIF1AY		-215.601
EIF1AY
EIF1AY					-236.068
EIF1AY						-264.348
EIF1AY	-589.632
EIF1AY
EIF1B			-132.774
EIF1B				-108.71
EIF1B
EIF2A
EIF2A	223.884
EIF2AK2		-56.998
EIF2AK2
EIF2AK2
EIF2AK3		31.708
EIF2AK4				-42.798
EIF2AK4
EIF2B2					-65.341
EIF2S3
EIF3D	186.631
EIF3I				-341.797
EIF3I					-332.592
EIF3I	-358.931
EIF3J			149.16
EIF3J
EIF4A3		-49.688
EIF4E	-332.176
EIF5	245.611
EIF5A2		31.111
EIF5B
EIF5B	-43.318
ELANE
ELAVL1				-145.571
ELF4	28.554
ELMOD2	216.543
ELOF1				99.765
ELOF1	-140.205
ELOF1
ELOVL6	-256.328
ELP2					-128.414
ELP4						-28.502
EMC2
EMC2
EMC2
EMC4				-228.974
EMC4						-204.882
EMC6			-88.946
EMC6				-130.856
EMC6					-102.194
EMC6						-84.116
EMC8
EMC8
EMC8	-237.276
EME1
EME1			29.605
EMILIN1						-34.539
EMILIN1	-55.529
EML1		29.31
EML4			62.982
EML6	25.701
EMP1		-332.895
EMP1
EMP1				-270.896
EMP1	-1243.25
EMSY			46.143
EMSY						27.18
ENDOV
ENO1					-1379.75
ENO1	-2561.83
ENTPD5		44.034
EPB41L3
EPB41L3
EPC1
EPHA8
EPHA8
EPHB1			-40.334
EPHB1
EPHB4
EPHB4			30.391
EPHX1	520.574
EPHX4	26.127
EPN2	-155.94
EPS15L1		-61.831
EPS15L1
ERAL1				-138.068
ERC1			41.727
ERC1					61.158
ERCC5	429.49
ERGIC1	-225.394
ERI1
ERI1
ERI1
ERI1				-142.325
ERI1					-198.855
ERI1						-164.757
ERI1
ERICH1
ERICH1						-56.507
ERLEC1		91.776
ERLEC1
ERLEC1					75.992
ERLEC1	137.739
ERN1		-128.748
ERN1
ERN1			-133.586
ESCO2				91.347
ESS2
ETAA1		38.626
ETAA1				43.655
ETFB
ETHE1						-95.418
ETHE1	138.796
ETS1
ETV5		-26.672
Evi5l					27.46
EVL
EVL						-122.074
EVX2
EVX2
Ewsr1	-668.593
EXD2
EXD2
EXOC3
EXOC3			125.875
EXOC4	647.775
EXOC5
EXOC7
EXOC7					35.183
EXOC7
EXOG
EXOSC1				-337.369
EXOSC2	46.985
EXT1
EXT1
EZH2
EZH2			94.519
EZH2						216.912
Ezhip
Ezhip					-19.981
Ezhip
EZR
EZR
EZR					-140.819
F3	-191.369
F8A1 (includes others)
F930015N05Rik
FABP5
FABP5				42.653
FABP5	-296.619
FADS1					-184.591
FADS2
FADS2					-325.804
FADS2						-226.974
FADS2	-755.861
FADS2
FAF1
FAF1
FAF1	201.672
FAM126A
FAM126A					107.395
FAM135A					38.523
FAM13B
FAM149A
FAM149A	135.036
FAM149B1
FAM149B1
FAM149B1						-40.098
FAM149B1
FAM161B				23.019
FAM162A	-244.051
FAM167A				29.667
FAM168A
FAM171A2
FAM171A2
FAM171A2					-66.744
FAM171A2	-170.047
FAM171A2
FAM171B	452.834
Fam177a/Fam177a2	118.428
FAM181B
FAM181B			-23.504
FAM189B
FAM189B			30.505
FAM204A
FAM204A
FAM210A			45.394
FAM219A		37.713
FAM219A	49.11
FAM234A
FAM32A
FAM3A			38.269
FAM43A		31.157
FAM43A
FAM50A	178.455
FAM71B				33.76
FAM71F1
FAM98A
FAM98B				156.882
FAM98B
FAM98C
FAN1				17.195
FANCL		81.547
FANCL
FARP1	-164.598
FAS
FASN
FASN
FASN				49.633
FASN	-147.327
FASTK
FASTK
FASTK
FASTK	182.055
FBL	-494.36
FBLIM1
FBLN2	-639.554
FBXL14			-98.055
FBXL14						-34.529
FBXL17			25.177
FBXL17
FBXL20			23.295
FBXL20						25.897
FBXO28					-58.17
FBXO3				61.167
FBXO32
Fbxo38	109.682
FBXO9
FBXO9
FBXO9
FBXO9			144.257
FBXO9					147.539
FBXO9						178.405
FBXO9
Fbxw17				-22.368
FBXW9	259.28
FCER2		39.954
FCER2			57.004
FCGR2A			-35.04
FDPS	-268.763
FDXR
FER		57.58
FER	-95.499
FER
FEZ1
FEZ1					-52.73
FEZ1						-34.294
FEZ2	-82.45
FGD6	33.557
FGF11	-23.764
FGF16
FGF7
FGF7
FGF7	-171.061
FIGNL1					31.749
Fip1l1
FKBP10
FKBP10	-343.552
FKBP14					32.529
FKBP1A	-266.022
FKBP4
FKBP4	-317.949
FKBPL	88.542
FKRP					-32.127
FLCN	291.492
FLNC
FLOT1				-73.709
FLOT1						55.845
FLYWCH1				17.662
FMNL2
FMR1				61.008
FN3KRP
FNBP4		38.831
FNBP4				44.432
FNBP4	27.4
FNDC11
FNDC7
FNDC7					-25.433
FNIP2
FOS			-190.716
FOSL1		-121.191
FOSL1
FOSL1
FOSL1				-91.323
FOSL2
FOXB1					-19.308
FOXD1			-28.995
FOXD4
FOXI1	25.84
FOXJ2	160.54
FOXK1						-53.84
FOXK1	119.931
Foxp1
Foxp1	-152.837
FOXP4
FOXP4
FOXP4			-38.453
FOXP4
FRA10AC1
FRA10AC1			132.265
FRAT1	-25.421
FRAT1
FRMD6	-94.063
FRMD8		-152.71
FRMD8
FRS2					-175.641
FRY				-50.369
FSCN1	-688.497
FSTL1					-354.753
FSTL1	-394.605
FSTL3		-106.613
FSTL3					-111.145
FSTL3	-137.892
FSTL5			-28.698
FTH1
FTH1
FTH1						175.903
FTH1	1370.48
FTL
FTL				205.493
FTL						-164.867
FTL	2232.09
FTL
FTSJ3		-50.524
FUCA1	219.314
FUCA2		129.643
FUCA2
FUT1					20.949
FUT10					34.795
FUT10	65.504
FUT4
FUT4					-22.274
Fxyd2
Fxyd2
Fxyd2
Fxyd2				-25.091
FXYD5		-189.612
FXYD5			-177.258
FXYD5				-160.532
FZD2	-577.054
FZD5
FZD7					-50.885
FZD7	-90.438
FZD7
G2E3	-71.78
G3BP2
G3BP2						-136.903
G3BP2
GAA	1449.05
GABARAP	633.935
GABARAPL1	275.263
GABBR1						102.04
GABBR2						17.167
GABRR2		-18.493
GABRR2				-39.862
GADD45A		-101.31
GADD45A	109.932
GALNS				-29.425
GALNT10
GALR3					-20.444
GANAB
GANAB	-41.016
GANC	64.968
GAP43
GAP43
GAS2L1			-59.963
GAS2L1
GASK1B
GASK1B			-129.445
GASK1B				-123.456
GASK1B					-188.554
GASK1B	-221.134
GATA1	62.79
GATC
GBF1	-95.404
GCK					48.065
GCLC	287.204
GDF1
GDPD5
GEM					-37.481
GEMIN2			26.578
GEMIN6		-35.156
GET3	345.331
GET4					170.603
GFAP			-20.791
GFER	104.275
GFM1
GFM1						-108.781
GFM1
GFOD2				-17.369
GFRA1						37.454
GGCX
GHITM
GHITM			-108.945
GHITM	528.027
GIGYF1
GIGYF1
GIGYF1					119.677
GIGYF2					43.998
GIGYF2	101.489
GIMAP6			18.799
GINM1
GINS1
GINS1			61.806
GIT2
GJA8				20.251
GJB1					-18.326
GJB4			-29.645
GJB4						-28.533
Gk
Gk
Gk			193.08
Gk				163.9
GLCCI1		21.799
GLCE				251.367
GLCE	327.34
GLIPR1	1445.78
GLIPR1L2		-27.387
GLIPR1L2
GLIPR2				-59.738
GLIPR2	-326.879
GLIS3	71.662
GLMP					-245.649
GLMP	336.432
GLO1	-115.377
GLT8D1
GLT8D1
GLT8D1					60.589
GLT8D2
GLT8D2
GLTP				145.837
GLTPD2
GLUL			-27.436
Gm10130					102.054
Gm10308					30.329
Gm10308	28.621
Gm10330			130.409
Gm10382
Gm10563					46.977
Gm10563
Gm10778					-41.377
Gm11564		-26.781
Gm11564
Gm11564					-21.038
Gm12854/S100a11	-1171.74
Gm13031
Gm13547	423.024
Gm13695 (includes others)			-35.431
Gm13695 (includes others)				-47.022
Gm14418
Gm14418	469.598
Gm15446	301.878
Gm15455
Gm15455					-126.551
Gm16253
Gm16253
Gm16253						-20.58
Gm16434 (includes others)
Gm16434 (includes others)
Gm16485
Gm16485				19.885
Gm19426				436.544
Gm19426	448.066
Gm20594		19.938
Gm21992
Gm21992	-280.787
Gm2237		22.226
Gm2237
Gm2237
Gm2237
Gm2237				19.58
Gm2381	-56.037
Gm2956		28.327
Gm2956
Gm2956
Gm2956			41.556
Gm2956				24.41
Gm2956	41.592
Gm3383 (includes others)		28.327
Gm3383 (includes others)
Gm3383 (includes others)
Gm3383 (includes others)
Gm3383 (includes others)			41.556
Gm3383 (includes others)				24.41
Gm3383 (includes others)	41.592
Gm3383 (includes others)
Gm3604/Gm5141
Gm3752			47.86
Gm3752	42.661
Gm3839
Gm4832	116.176
Gm4836 (includes others)		41.174
Gm4836 (includes others)
Gm4836 (includes others)	98.425
Gm5089
Gm5108
Gm5124				-19.238
Gm5624			30.953
Gm5624	26.038
Gm5643
Gm5801	-50.9
Gm5801
Gm5930		-24.725
Gm5930	18.776
Gm6356	26.529
Gm7854
Gm8801
Gm8801				-24.051
Gm9920
GMCL1
GMEB2			25.308
GMEB2						39.28
GMFB
GMFB
GMFB						25.016
GMNN					90.446
GMPPA
GMPPA	114.463
GNAO1		97.124
GNAQ
GNAS	-408.434
GNG12	-195.646
GNPAT	-104.011
GNPNAT1	77.362
GOLGA4	98.326
GOLGA5			70.161
GOSR1	308.128
GOT1		-192.199
GOT1
GOT1						-138.378
GPAT3
GPBP1
GPBP1	-142.185
GPC6	-67.798
GPI		289.511
GPI	371.745
GPN3					105.489
GPR137
GPR137					-40.48
Gpr137b-ps
Gpr137b-ps						-68.793
GPR150
GPR182				-46.633
GPR26
GPR89A/GPR89B
GPRC5A		-73.108
GPRC5A			-88.307
GPRC5A				-109.954
GPRC5A	-108.083
GPS2						-44.181
GPSM2
GPSM2					-87.719
GPSM2	-119.799
GPX2
GPX4					-122.823
GPX8				181.016
GPX8					243.045
GPX8						263.744
GRB10
GRB10
GRB10				39.308
GRB10					48.357
GRB10						61.416
GRB10
GRB2			122.452
GRB2					166.668
GRB2	198.631
GRHL3
GRHL3
GRHPR			-71.889
GRHPR	-204.417
GRN	996.908
GSC
GSC					28.732
GSC						34.201
GSK3A
GSK3A
GSK3A
GSK3A				107.81
GSPT1						-188.277
GSPT1	-258.804
GSPT2		-60.039
GSPT2
GSS	40.475
GSTA3	58.675
Gsta4
Gsta4	-732.853
GSTO1	670.928
GSTP1					-252.682
Gstt1	-18.334
GSTZ1		86.885
GSTZ1
GSTZ1
GTF2A1			107.416
GTF2A1				75.952
GTF2F1
GTF2F1					-103.859
GTF2H2			-88.793
GTF2H4			-68.133
GTF2H4	24.05
Gtf2ird2
Gtf2ird2
GTPBP1		76.591
GTPBP2	104.809
GTPBP6
GTSE1	520.8
GUF1			-57.882
GXYLT2					46.687
GYG1	165.61
GYPC
GYPC
GYPC					22.672
GYS1	-231.522
GZF1
GZF1			-54.918
H1-0		-122.092
H1-0	-878.708
H1-0
H1-2				67.883
H1f1
H1f1				112.99
H1f1	-233.409
H1f5	-608.629
H2AB3 (includes others)		-26.608
H2AC1	-1071.28
H2AC11	-1081.16
H2AC14			-218.734
H2AC14					-768.895
H2AC14	-1822.03
H2AC16			-619.656
H2AC16					-869.169
H2AC16	-1696.51
H2AC17	-972.179
H2ac24	-1458.52
H2AC4	-1264.95
H2AC8	-1458.52
H2AJ						227.155
H2al2a (includes others)
H2al2a (includes others)
H2AZ2
H2BC1					49.718
H2BC10		44.431
H2BC10	22.895
H2BC12	-811.784
H2BC13
H2BC13
H2BC13	-583.873
H2BC14
H2BC14				269.521
H2BC14
H2BC3
H2BC3
H2BC3	-373.282
H2BC4	-346.32
H2BC8	-971.049
H2-T10
H2-T10
H3-3A/H3-3B
H3C11					-991.493
H3C11	-1610.19
H3C12	-586.047
H3C12
H3C15
H3C15	-296.235
H3C2					-1354.44
H3C6
H3C6	-1460.05
H3C7
H3C7					-1391.65
H3C7	-1992.59
H4C1	-943.927
H4C13	-595.491
H6PD			-49.692
H6PD				-53.346
HABP4
HABP4				-40.437
HADHA		116.234
Hamp/Hamp2
Hamp/Hamp2	30.156
HASPIN			-64.372
HAT1
HAT1	-267.156
HAUS2
HCFC1R1
HCFC1R1
HCFC2			61.604
HDAC10		21.196
HDAC6					-72.023
HDAC8
HDAC8
HDAC8	58.206
HDGFL3				107.311
HEATR6			59.641
HEATR6	52.496
HELQ
HELQ	74.74
HERC1					104.807
HES6
HEXA	398.131
HEXB		127.954
HEXB
HEXB			78.97
HEXB					77.33
HEXB	302.63
HEXB
HGSNAT	229.753
HIF1AN
HIF1AN			187.732
HIF1AN						27.078
HIF1AN
HIGD1A	-145.193
HIKESHI		-187.413
HIP1				216.052
HIPK1	194.291
HIRIP3
HIRIP3				63.993
HIRIP3					114.345
HLA-A
HLA-A
HLA-A					-22.028
HLA-A						-20.278
HLA-G
HLTF				107.529
HLTF	92.698
HLX
HM13					-101.276
HMBS	-110.599
HMG20B
HMGA1
HMGA1					-282.461
Hmga2		-63.94
Hmga2
HMGCR		-132.935
HMGCR	-175.957
HMGCS1	-698.289
Hmgn3	-227.26
HMOX1	1033.65
HMX1					60.889
HNRNPA0			62.083
HNRNPA0	-226.423
Hnrnpa1					-1289.12
HNRNPA1L2
HNRNPA2B1	-215.286
HNRNPC			-181.49
HNRNPD
HNRNPD				162.684
HNRNPD	-523.62
HNRNPH1					-617.402
HNRNPH1	-487.307
HNRNPH3
HNRNPL
HNRNPL
HNRNPL			212.606
HNRNPL					268.84
HNRNPL						215.976
HNRNPL	169.685
HNRNPL
HOMER3
HOXA10			37.147
HOXA10	23.299
HOXA5		40.359
HOXA5	62.95
HOXD9
HPS1				-29.707
HPS3				-94.645
HRAS				36.191
Hrct1					21.893
HS6ST3		-29.987
HS6ST3						-22.84
HS6ST3	-22.563
HSCB
HSP90B1			309.389
HSP90B1	665.227
HSPA12A	32.679
HSPA4L
HSPA4L
HSPB11
HSPB2						16.682
HSPB9
HSPD1
HSPD1	-817.124
HTR5A	-20.138
HTRA2					215.813
ICE1
ICE1					97.269
ICE1
ID1			-245.543
ID1				-133.096
ID1
ID2						-38.91
IDE	171.37
IDH1	-385.715
IDH2	-618.384
IDUA	92.818
IER2
IER2					-95.722
IER2						-43.199
IFI16	-38.35
Ifi27			-47.193
Ifi27						-24.469
Ifi27	73.731
Ifi27l2a/Ifi27l2b		34.911
IFI30	457.304
IFNAR2
IFNGR2
IFRD1	276.968
IFT172					40.422
IFT20		-87.025
IFT27	36.992
IFT52
IFT52						-102.927
IGBP1	366.609
IGFBP4	-160.414
IGFBP6
IGFBP6			-48.981
IGFBP6					-88.412
IGFBP7		127.797
IGSF8		20.847
IGSF8
IGSF8						-82.961
Iigp1			19.674
IKBKB
IKBKB
IKBKE		44.423
IKBKE			38.988
IL16	91.031
IL17A	-22.331
IL1RL1
IL34		28.81
IL34
IL6R
[truncated: 3,054 more rows]

## Sheet: Table S2 RG-RS genes
© 2000-2021 QIAGEN. All rights reserved.
Symbol	Summary	Entrez Gene Name	Disease	Affymetrix	Expr p-value	Expr Fold Change	Location	Type(s)	Molecular function	Biomarker Application(s)	Drug(s)
Mt2		metallothionein 2		TC0800001094.mm.2	0.00939	3411.2	Cytoplasm	other
Mt1		metallothionein 1		TC0800001095.mm.2	0.0414	3307.64	Cytoplasm	other
CCNG1		cyclin G1		TC1100002550.mm.2	0.00626	2454.07	Nucleus	other
FTL		ferritin light chain		TC0400001446.mm.2	0.0185	2232.09	Cytoplasm	enzyme		diagnosis,unspecified application
MDM2		MDM2 proto-oncogene		TC1000002940.mm.2	0.00378	2153.52	Nucleus	transcription regulator		disease progression,efficacy,unspecified application	ALRN-6924,AMG-232,APG-115,ASTX295,BI 907828,CGM097,HDM201,idasanutlin,MDM2 inhibitor,MI-773,milademetan,MK-8242,RO-5045337,RO6839921,serdemetan
CDKN1A		cyclin dependent kinase inhibitor 1A		TC1700000496.mm.2	0.0479	1849.93	Nucleus	kinase		diagnosis,efficacy,prognosis,response to therapy
GAA		alpha glucosidase		TC1100001999.mm.2	0.0254	1449.05	Cytoplasm	enzyme		diagnosis	acarbose,acarbose/orlistat,miglitol
GLIPR1		GLI pathogenesis related 1		TC1000002878.mm.2	0.0175	1445.78	Extracellular Space	other
FTH1		ferritin heavy chain 1		TC1900000183.mm.2	0.0021	1370.48	Cytoplasm	enzyme		unspecified application
CTSD		cathepsin D		TC0700004565.mm.2	0.0079	1355.6	Cytoplasm	peptidase		diagnosis,unspecified application
ABHD4		abhydrolase domain containing 4, N-acyl phospholipase B		TC1400000742.mm.2	0.00628	1271.73	Cytoplasm	peptidase
BLVRB		biliverdin reductase B		TC0700000458.mm.2	0.0419	1268.94	Cytoplasm	enzyme
Eif1		eukaryotic translation initiation factor 1		TC1100001621.mm.2	0.00512	1148.89	Other	other
SERINC3		serine incorporator 3		TC0200005094.mm.2	0.0296	1112.61	Cytoplasm	transporter
HMOX1		heme oxygenase 1		TC0800000845.mm.2	0.0246	1033.65	Cytoplasm	enzyme		efficacy,safety,unspecified application	tin mesoporphyrin
GRN		granulin precursor		TC1100001688.mm.2	0.0132	996.908	Extracellular Space	growth factor
ZFAND2A		zinc finger AN1-type containing 2A		TC0500003495.mm.2	0.0276	972.473	Other	other
DCXR		dicarbonyl and L-xylulose reductase		TC1100004228.mm.2	0.00364	952.502	Cytoplasm	enzyme
RPL5		ribosomal protein L5		TC0500001087.mm.2	0.0125	935.764	Cytoplasm	other
SLC6A8		solute carrier family 6 member 8		TC0X00000690.mm.2	0.0254	849.628	Cytoplasm	transporter			RGX-202-01
EEF2		eukaryotic translation elongation factor 2		TC1000000884.mm.2	0.0148	828.412	Cytoplasm	translation regulator			MDNA55,tagraxofusp
LAMP2		lysosomal associated membrane protein 2		TC0X00002085.mm.2	0.0294	765.176	Plasma Membrane	enzyme
MFSD1		major facilitator superfamily domain containing 1		TC0300000555.mm.2	0.0441	753.967	Cytoplasm	transporter
RNASET2		ribonuclease T2		TC1700001408.mm.2	0.0148	743.432	Cytoplasm	enzyme
DDIAS		DNA damage induced apoptosis suppressor		TC0700003743.mm.2	0.000891	741.253	Cytoplasm	other
RPL10		ribosomal protein L10		TC0X00000704.mm.2	0.0355	712.213	Cytoplasm	translation regulator
CAT		catalase		TC0200004227.mm.2	0.0443	695.025	Cytoplasm	enzyme		diagnosis	fomepizole
SLC66A3		solute carrier family 66 member 3		TC1200001464.mm.2	0.00253	687.823	Other	other
NDC1		NDC1 transmembrane nucleoporin		TC0400001129.mm.2	0.0381	673.528	Nucleus	other
GSTO1		glutathione S-transferase omega 1		TC1900000727.mm.2	0.0309	670.928	Cytoplasm	enzyme		unspecified application
ALAS1		5'-aminolevulinate synthase 1		TC0900003004.mm.2	0.0154	670.309	Cytoplasm	enzyme			givosiran
CSTB		cystatin B		TC1000000784.mm.2	0.0169	666.462	Cytoplasm	peptidase		diagnosis
HSP90B1		heat shock protein 90 beta family member 1		TC1000002627.mm.2	0.00566	665.227	Cytoplasm	other			alvespimycin,cisplatin,retaspimycin
ARPC2		actin related protein 2/3 complex subunit 2		TC0100000625.mm.2	0.00627	658.357	Cytoplasm	other
TMBIM4		transmembrane BAX inhibitor motif containing 4		TC1000001479.mm.2	0.0372	650.299	Nucleus	other
EXOC4		exocyst complex component 4		TC0600000308.mm.2	0.0455	647.775	Cytoplasm	transporter
RPS16		ribosomal protein S16		TC0700000495.mm.2	0.0196	638.663	Cytoplasm	other
GABARAP		GABA type A receptor-associated protein		TC1100000934.mm.2	0.0234	633.935	Cytoplasm	transporter
AK1		adenylate kinase 1		TC0200005471.mm.2	0.0363	632.963	Cytoplasm	kinase		unspecified application
SAT1		spermidine/spermine N1-acetyltransferase 1		TC0X00003236.mm.2	0.00492	608.731	Cytoplasm	enzyme		diagnosis
BAX		BCL2 associated X, apoptosis regulator		TC0700003007.mm.2	0.0122	597.227	Cytoplasm	transporter		efficacy,prognosis,unspecified application
RPS4Y1		ribosomal protein S4 Y-linked 1		TC0X00002738.mm.2	0.0315	595.996	Cytoplasm	other		diagnosis,prognosis
ATP6AP2		ATPase H+ transporting accessory protein 2		TC0X00000151.mm.2	0.0126	583.244	Cytoplasm	transporter
ZNF365		zinc finger protein 365		TC1000002316.mm.2	0.0228	567.283	Cytoplasm	other
RRAGC		Ras related GTP binding C		TC0400001413.mm.2	0.0161	539.89	Cytoplasm	enzyme
ZNF616		zinc finger protein 616		TC0400003992.mm.2	0.0473	535.633	Nucleus	transcription regulator
GHITM		growth hormone inducible transmembrane protein		TC1400001747.mm.2	0.012	528.027	Cytoplasm	other		unspecified application
RPL24		ribosomal protein L24		TC1600000738.mm.2	0.037	523.108	Cytoplasm	other
GTSE1		G2 and S-phase expressed 1		TC1500000826.mm.2	0.0197	520.8	Cytoplasm	other
EPHX1		epoxide hydrolase 1		TC0100003679.mm.2	0.047	520.574	Cytoplasm	peptidase		diagnosis
RPS11		ribosomal protein S11		TC0700002990.mm.2	0.00615	511.036	Cytoplasm	other
ARL8A		ADP ribosylation factor like GTPase 8A		TC0100001245.mm.2	0.0241	489.907	Cytoplasm	enzyme
Gm14418		novel KRAB box and zinc finger, C2H2 type domain containing protein		TC0200005365.mm.2	0.0396	469.598	Other	other
SLC19A2		solute carrier family 19 member 2		TC0100001500.mm.2	0.0287	458.253	Plasma Membrane	transporter
IFI30		IFI30 lysosomal thiol reductase		TC0800002403.mm.2	0.0183	457.304	Cytoplasm	enzyme
SMCR8		SMCR8-C9orf72 complex subunit		TC1100000763.mm.2	0.0107	453.996	Nucleus	other
FAM171B		family with sequence similarity 171 member B		TC0200001204.mm.2	0.0269	452.834	Other	other
Gm19426		predicted gene, 19426		TC0200003879.mm.2	0.0104	448.066	Other	other
TMED4		transmembrane p24 trafficking protein 4		TC1100002167.mm.2	0.0314	445.534	Cytoplasm	transporter
TCHP		trichoplein keratin filament binding		TC0500001230.mm.2	0.0191	445.444	Cytoplasm	other
MLKL		mixed lineage kinase domain like pseudokinase		TC0800002947.mm.2	0.00405	437.416	Cytoplasm	kinase
TFRC		transferrin receptor		TC1600000447.mm.2	0.0122	433.781	Plasma Membrane	transporter		diagnosis,efficacy	CALAA-01,CX-2029,monoclonal antibody A27.15
ERCC5		ERCC excision repair 5, endonuclease		TC0100000334.mm.2	0.0326	429.49	Nucleus	enzyme		diagnosis,response to therapy
PSMB3		proteasome 20S subunit beta 3		TC1100001546.mm.2	3.3e-05	429.241	Cytoplasm	peptidase
AAAS		aladin WD repeat nucleoporin		TC1500002291.mm.2	0.0158	426.735	Nucleus	other
PTPRN		protein tyrosine phosphatase receptor type N		TC0100002606.mm.2	0.00307	425.287	Plasma Membrane	phosphatase
RNF10		ring finger protein 10		TC0500003093.mm.2	0.0252	425.084	Cytoplasm	enzyme
Gm13547		predicted gene 13547		TC0200000509.mm.2	0.0311	423.024	Other	other
Raet1b		retinoic acid early transcript beta		TC1000000175.mm.2	0.0339	419.101	Plasma Membrane	other
PTPRA		protein tyrosine phosphatase receptor type A		TC0200001985.mm.2	0.0467	414.159	Plasma Membrane	phosphatase
AFF4		AF4/FMR2 family member 4		TC1100000601.mm.2	0.00718	413.277	Nucleus	transcription regulator
ODC1		ornithine decarboxylase 1		TC1200000142.mm.2	0.018	413.088	Cytoplasm	enzyme		efficacy	eflornithine,tazarotene
DDX5		DEAD-box helicase 5		TC1100003935.mm.2	0.00769	409.637	Nucleus	enzyme		unspecified application
RCHY1		ring finger and CHY zinc finger domain containing 1		TC0500002743.mm.2	0.0443	408.744	Nucleus	enzyme
RPL10A		ribosomal protein L10a		TC1700000477.mm.2	0.0185	402.153	Nucleus	other
AP1S2		adaptor related protein complex 1 subunit sigma 2		TC0X00001658.mm.2	0.0491	401.047	Cytoplasm	transporter
HEXA		hexosaminidase subunit alpha		TC0900000748.mm.2	0.026	398.131	Cytoplasm	enzyme
Rpl34 (includes others)		ribosomal protein L34		TC0300002946.mm.2	0.0199	379.784	Cytoplasm	other
Rhox7a		reproductive homeobox 7A		TC0X00000356.mm.2	0.0115	378.331	Other	other
GPI		glucose-6-phosphate isomerase		TC0700002828.mm.2	0.0383	371.745	Extracellular Space	enzyme		unspecified application
WDR91		WD repeat domain 91		TC0600002056.mm.2	0.00972	368.075	Cytoplasm	other
YPEL3		yippee like 3		TC0700001816.mm.2	0.0303	367.801	Other	other
IGBP1		immunoglobulin binding protein 1		TC0X00000951.mm.2	0.0324	366.609	Cytoplasm	phosphatase
CANX		calnexin		TC1100002670.mm.2	0.015	364.253	Cytoplasm	other		efficacy
ATXN2L		ataxin 2 like		TC0700004281.mm.2	0.0028	363.697	Nucleus	other
MAP1LC3B		microtubule associated protein 1 light chain 3 beta		TC0800001465.mm.2	0.0162	363.028	Cytoplasm	other
ATRAID		all-trans retinoic acid induced differentiation factor		TC0500000310.mm.2	0.0308	360.079	Nucleus	other
WASHC5		WASH complex subunit 5		TC1500001596.mm.2	0.0405	359.477	Cytoplasm	other
ZMAT3		zinc finger matrin-type 3		TC0300001797.mm.2	0.0166	357.196	Nucleus	other
MAPK3		mitogen-activated protein kinase 3		TC0700001814.mm.2	0.0246	356.715	Cytoplasm	kinase		efficacy	ASN007,ASTX029,ATG-017,HH2710,JSI-1187,KO-947,LY3214996,ulixertinib,ZSET 1446
Zfp989/Znf41-ps		ZNF41, pseudogene		TC0400004203.mm.2	0.00812	356.584	Other	other
PIP4K2C		phosphatidylinositol-5-phosphate 4-kinase type 2 gamma		TC1000003105.mm.2	0.00153	355.085	Cytoplasm	kinase
MARF1		meiosis regulator and mRNA stability factor 1		TC1600001245.mm.2	0.046	351.891	Cytoplasm	other
SLC27A1		solute carrier family 27 member 1		TC0800000796.mm.2	0.0403	348.575	Plasma Membrane	transporter
SRXN1		sulfiredoxin 1		TC0200002275.mm.2	0.00278	347.781	Cytoplasm	enzyme
GET3		guided entry of tail-anchored proteins factor 3, ATPase		TC0800002599.mm.2	0.0451	345.331	Nucleus	transporter
PGRMC1		progesterone receptor membrane component 1		TC0X00000323.mm.2	0.0338	343.531	Plasma Membrane	transmembrane receptor			CT1812
ACOT13		acyl-CoA thioesterase 13		TC1300001669.mm.2	0.00595	343.099	Cytoplasm	enzyme
ATP6V0D1		ATPase H+ transporting V0 subunit d1		TC0800002824.mm.2	0.0196	338.846	Cytoplasm	transporter
GLMP		glycosylated lysosomal membrane protein		TC0300000722.mm.2	0.0141	336.432	Cytoplasm	transcription regulator
TOMM20		translocase of outer mitochondrial membrane 20		TC0800003200.mm.2	0.0472	335.624	Cytoplasm	transporter
NBR1		NBR1 autophagy cargo receptor		TC1100001660.mm.2	0.0468	334.62	Cytoplasm	other
WBP2		WW domain binding protein 2		TC1100004102.mm.2	0.0288	333.274	Cytoplasm	transcription regulator
DERL1		derlin 1		TC1500001560.mm.2	0.0308	329.957	Cytoplasm	other
GLCE		glucuronic acid epimerase		TC0900002455.mm.2	0.0485	327.34	Cytoplasm	enzyme
PDIA3		protein disulfide isomerase family A member 3		TC0200001812.mm.2	0.0432	325.696	Cytoplasm	peptidase		diagnosis
PSMD2		proteasome 26S subunit, non-ATPase 2		TC1600000286.mm.2	0.0437	325.276	Cytoplasm	other			bortezomib,bortezomib/cladribine/rituximab,bortezomib/dexamethasone,bortezomib/dexamethasone/doxorubicin,bortezomib/dexamethasone/lenalidomide,bortezomib/dexamethasone/pomalidomide,bortezomib/dexamethasone/rituximab,bortezomib/dexamethasone/thalidomide,bortezomib/doxorubicin,bortezomib/fulvestrant,bortezomib/lenalidomide,bortezomib/paclitaxel,bortezomib/prednisone,bortezomib/rituximab,bortezomib/…
MGST1		microsomal glutathione S-transferase 1		TC0600001639.mm.2	0.0482	322.286	Cytoplasm	enzyme
UBE2Q1		ubiquitin conjugating enzyme E2 Q1		TC0300000771.mm.2	0.00767	318.139	Other	enzyme
SLC50A1		solute carrier family 50 member 1		TC0300002343.mm.2	0.0152	313.855	Plasma Membrane	transporter
NUCB1		nucleobindin 1		TC0700003009.mm.2	0.0451	312.163	Cytoplasm	other		diagnosis
GOSR1		golgi SNAP receptor complex member 1		TC1100003251.mm.2	0.0465	308.128	Cytoplasm	transporter
TNFRSF10A		TNF receptor superfamily member 10a		TC1400000986.mm.2	0.0131	306.201	Plasma Membrane	transmembrane receptor		diagnosis	dulanermin,mapatumumab,trm-1
LMBRD1		LMBR1 domain containing 1		TC0100000171.mm.2	0.0247	303.315	Cytoplasm	enzyme
HEXB		hexosaminidase subunit beta		TC1300002481.mm.2	0.0018	302.63	Cytoplasm	enzyme
PIP4P1		phosphatidylinositol-4,5-bisphosphate 4-phosphatase 1		TC1400001994.mm.2	0.029	302.493	Cytoplasm	phosphatase
Gm15446		predicted gene 15446		TC0500001127.mm.2	0.0398	301.878	Other	other
NPFF		neuropeptide FF-amide peptide precursor		TC1500002295.mm.2	0.049	301.878	Extracellular Space	other
PSMF1		proteasome inhibitor subunit 1		TC0200004882.mm.2	0.0344	298.197	Cytoplasm	other		diagnosis
CFL2		cofilin 2		TC1200001757.mm.2	0.0177	295.18	Extracellular Space	other
UBL3		ubiquitin like 3		TC0500003638.mm.2	0.0474	293.129	Cytoplasm	other
Ncoa6		nuclear receptor coactivator 6		TC0200004959.mm.2	0.0113	291.896	Nucleus	transcription regulator
FLCN		folliculin		TC1100002862.mm.2	0.017	291.492	Cytoplasm	other
PSMC6		proteasome 26S subunit, ATPase 6		TC1400000485.mm.2	0.0348	291.109	Nucleus	peptidase
SLC38A1		solute carrier family 38 member 1		TC1500002141.mm.2	0.0339	290.887	Plasma Membrane	transporter
CA6		carbonic anhydrase 6		TC0400004062.mm.2	0.0449	290.593	Extracellular Space	enzyme			acetazolamide,benzthiazide,chlorothiazide,chlorthalidone,hydrochlorothiazide,methazolamide,SAR566658,sulfacetamide,topiramate,trichloromethiazide
NQO1		NAD(P)H quinone dehydrogenase 1		TC0800002877.mm.2	0.0204	287.931	Cytoplasm	enzyme		diagnosis,unspecified application
CRYAB		crystallin alpha B		TC0900000605.mm.2	0.0454	287.66	Nucleus	other		diagnosis,disease progression,prognosis,unspecified application
RPS15A		ribosomal protein S15a		TC0700004164.mm.2	0.0167	287.491	Cytoplasm	other
GCLC		glutamate-cysteine ligase catalytic subunit		TC0900001038.mm.2	0.00794	287.204	Cytoplasm	enzyme
CMSS1		cms1 ribosomal small subunit homolog		TC1600001761.mm.2	0.0114	279.996	Other	other
IFRD1		interferon related developmental regulator 1		TC1200001663.mm.2	0.0352	276.968	Nucleus	other
NSA2		NSA2 ribosome biogenesis factor		TC1300002479.mm.2	0.00397	275.761	Nucleus	other
GABARAPL1		GABA type A receptor associated protein like 1		TC0600001536.mm.2	0.0142	275.263	Cytoplasm	other
CNPPD1		cyclin Pas1/PHO80 domain containing 1		TC0100002600.mm.2	0.004	268.646	Other	other
MEF2A		myocyte enhancer factor 2A		TC0700003442.mm.2	0.0321	268.407	Nucleus	transcription regulator
ATP6V1H		ATPase H+ transporting V1 subunit H		TC0100000014.mm.2	0.0265	268.386	Cytoplasm	transporter
TEDC2		tubulin epsilon and delta complex 2		TC1700001621.mm.2	0.00809	266.642	Other	other
FBXW9		F-box and WD repeat domain containing 9		TC0800000979.mm.2	0.0493	259.28	Cytoplasm	other
RHBDD1		rhomboid domain containing 1		TC0100000703.mm.2	0.0212	258.876	Extracellular Space	peptidase
TBRG1		transforming growth factor beta regulator 1		TC0900002054.mm.2	0.0403	256.542	Nucleus	other
DDIT3		DNA damage inducible transcript 3		TSUnmapped00000016.mm.2	0.0474	253.645	Nucleus	transcription regulator
KIAA1109		KIAA1109		TC0300000272.mm.2	0.0343	250.074	Other	other
PDLIM1		PDZ and LIM domain 1		TC1900001484.mm.2	0.00103	249.849	Cytoplasm	transcription regulator		unspecified application
RABEP1		rabaptin, RAB GTPase binding effector protein 1		TC1100000967.mm.2	0.0356	246.328	Cytoplasm	transporter
EIF5		eukaryotic translation initiation factor 5		TC1200001239.mm.2	0.0447	245.611	Cytoplasm	translation regulator
SOS1		SOS Ras/Rac guanine nucleotide exchange factor 1		TC1700002586.mm.2	0.0315	242.822	Cytoplasm	other			BI 1701963
RPL35		ribosomal protein L35		TC0100001414.mm.2	0.031	241.113	Cytoplasm	other
ACOX1		acyl-CoA oxidase 1		TC1100004107.mm.2	0.00184	240.637	Cytoplasm	enzyme
ATP6V1E1		ATPase H+ transporting V1 subunit E1		TC0600003045.mm.2	0.00633	240.236	Cytoplasm	transporter
TMEM184B		transmembrane protein 184B		TC1500001870.mm.2	0.0395	240.087	Other	other
PSRC1		proline and serine rich coiled-coil 1		TC0300001142.mm.2	0.0103	239.55	Cytoplasm	other
PAK1IP1		PAK1 interacting protein 1		TC1300000462.mm.2	0.00367	236.919	Nucleus	other
DCTN3		dynactin subunit 3		TC0400002477.mm.2	0.016	233.743	Nucleus	other
SELENOW		selenoprotein W		TC0700002414.mm.2	0.0138	232.468	Cytoplasm	enzyme
LGMN		legumain		TC1200002251.mm.2	0.00413	232.105	Cytoplasm	peptidase
TRPM7		transient receptor potential cation channel subfamily M member 7		TC0200004543.mm.2	0.0358	231.442	Plasma Membrane	kinase
HGSNAT		heparan-alpha-glucosaminide N-acetyltransferase		TC0800001925.mm.2	0.0338	229.753	Cytoplasm	enzyme
SUSD6		sushi domain containing 6		TC1200000744.mm.2	0.0318	228.572	Other	other
RHOC		ras homolog family member C		TC0300001081.mm.2	0.0436	228.225	Plasma Membrane	enzyme		diagnosis,prognosis
SLC39A6		solute carrier family 39 member 6		TC1800001083.mm.2	0.0374	227.9	Plasma Membrane	transporter		disease progression	ladiratuzumab vedotin
CREB3		cAMP responsive element binding protein 3		TC0400000439.mm.2	0.015	224.58	Nucleus	transcription regulator
ITFG1		integrin alpha FG-GAP repeat containing 1		TC0800002620.mm.2	0.014	224.243	Plasma Membrane	other
EIF2A		eukaryotic translation initiation factor 2A		TC0300000457.mm.2	0.0339	223.884	Cytoplasm	translation regulator
MAP3K20		mitogen-activated protein kinase kinase kinase 20		TC0200001053.mm.2	0.0227	223.783	Cytoplasm	kinase
FUCA1		alpha-L-fucosidase 1		TC0400001668.mm.2	0.00988	219.314	Cytoplasm	enzyme
PFDN6		prefoldin subunit 6		TC1700001886.mm.2	0.0162	218.158	Cytoplasm	other
ELMOD2		ELMO domain containing 2		TC0800002550.mm.2	0.0141	216.543	Other	other
SLC25A11		solute carrier family 25 member 11		TC1100003106.mm.2	0.0138	216.257	Cytoplasm	transporter
PDHB		pyruvate dehydrogenase E1 subunit beta		TC1400001436.mm.2	0.0243	208.855	Cytoplasm	enzyme		unspecified application
SLK		STE20 like kinase		TC1900000723.mm.2	0.0413	208.685	Nucleus	kinase
PSME4		proteasome activator subunit 4		TC1100000314.mm.2	0.0339	208.64	Cytoplasm	other
PTRH1		peptidyl-tRNA hydrolase 1 homolog		TC0200000593.mm.2	0.0397	207.803	Cytoplasm	enzyme
MARCHF5		membrane associated ring-CH-type finger 5		TC1900000527.mm.2	0.00382	207.637	Cytoplasm	enzyme
NSD2		nuclear receptor binding SET domain protein 2		TC0500000363.mm.2	0.00429	207.32	Nucleus	enzyme
CPD		carboxypeptidase D		TC1100003252.mm.2	0.0157	205.49	Extracellular Space	peptidase
C5orf51		chromosome 5 open reading frame 51		TC1500001145.mm.2	0.00547	204.551	Other	other
DCTN5		dynactin subunit 5		TC0700004623.mm.2	0.00844	203.557	Cytoplasm	other
FAF1		Fas associated factor 1		TC0400001171.mm.2	0.00626	201.672	Nucleus	other
TTC7B		tetratricopeptide repeat domain 7B		TC1200002224.mm.2	0.0149	201.04	Other	other
MKRN1		makorin ring finger protein 1		TC0600002122.mm.2	0.0251	200.951	Cytoplasm	enzyme
SELENOH		selenoprotein H		TC0200003872.mm.2	0.0304	200.569	Nucleus	other
GRB2		growth factor receptor bound protein 2		TC1100004084.mm.2	0.0152	198.631	Cytoplasm	other			liposome-incorporated Grb2 antisense oligodeoxynucleotide
HIPK1		homeodomain interacting protein kinase 1		TC0300002630.mm.2	0.0162	194.291	Nucleus	kinase
KCTD13		potassium channel tetramerization domain containing 13		TC0700004625.mm.2	0.0145	193.295	Nucleus	ion channel		unspecified application
Mocs1		molybdenum cofactor synthesis 1		TC1700000948.mm.2	0.0331	190.998	Cytoplasm	enzyme
AVL9		AVL9 cell migration associated		TC0600000676.mm.2	0.00384	189.375	Other	other
SRR		serine racemase		TC1100003207.mm.2	0.0465	186.949	Cytoplasm	enzyme
EIF3D		eukaryotic translation initiation factor 3 subunit D		TC1500001824.mm.2	0.0352	186.631	Cytoplasm	other
MFSD11		major facilitator superfamily domain containing 11		TC1100004282.mm.2	0.0243	186.435	Other	other
ATP6V0E1		ATPase H+ transporting V0 subunit e1		TC1700000418.mm.2	0.0248	184.815	Cytoplasm	transporter
KLF5		Kruppel like factor 5		TC1400001157.mm.2	0.016	184.748	Nucleus	transcription regulator
NDUFC1		NADH:ubiquinone oxidoreductase subunit C1		TC0300001956.mm.2	0.0399	183.463	Cytoplasm	enzyme
FASTK		Fas activated serine/threonine kinase		TC0500002078.mm.2	0.0272	182.055	Cytoplasm	kinase
TAP1		transporter 1, ATP binding cassette subfamily B member		TC1700000621.mm.2	0.0172	181.476	Cytoplasm	transporter
PHLDA3		pleckstrin homology like domain family A member 3		TC0100001254.mm.2	0.00894	180.64	Plasma Membrane	other
BOD1L1		biorientation of chromosomes in cell division 1 like 1		TC0500002306.mm.2	0.0447	180.459	Nucleus	other
CPT1C		carnitine palmitoyltransferase 1C		TC0700002979.mm.2	0.00329	179.189	Cytoplasm	enzyme
INSR		insulin receptor		TC0800001608.mm.2	0.0414	178.952	Plasma Membrane	kinase		prognosis	alogliptin/INS,BMS-754807,canakinumab/INS,ceritinib,dapagliflozin/INS,dulaglutide/INS,exenatide/INS,exenatide/INS/pioglitazone,INS,INS/linagliptin,INS/lixisenatide,INS/pioglitazone,INS/protamine zinc insulin,INS/saxagliptin,INS/sitagliptin,INS/vildagliptin,insulin aspart,insulin aspart/insulin degludec,insulin aspart/insulin detemir,insulin degludec,insulin degludec/liraglutide,insulin detemir,in…
FAM50A		family with sequence similarity 50 member A		TC0X00000710.mm.2	0.0179	178.455	Nucleus	other
ALDH1L2		aldehyde dehydrogenase 1 family member L2		TC1000002583.mm.2	0.0348	177.247	Cytoplasm	enzyme
Zfp809		zinc finger protein 809		TC0900000216.mm.2	0.0231	176.631	Nucleus	other
TPR		translocated promoter region, nuclear basket protein		TC0100001341.mm.2	0.038	176.093	Nucleus	other
TLR4		toll like receptor 4		TC0400000743.mm.2	0.0355	175.477	Plasma Membrane	transmembrane receptor		efficacy	eritoran,GSK1795091,OM 174 lipid,resatorvid
DDX52		DExD-box helicase 52		TC1100001272.mm.2	0.00233	171.697	Nucleus	enzyme
ZNF226		zinc finger protein 226		TC0700002591.mm.2	0.0214	171.607	Nucleus	transcription regulator
IDE		insulin degrading enzyme		TC1900001454.mm.2	0.042	171.37	Extracellular Space	peptidase			bacitracin
LY96		lymphocyte antigen 96		TC0100000103.mm.2	0.0186	170.248	Plasma Membrane	transmembrane receptor
WAC		WW domain containing adaptor with coiled-coil		TC1800000052.mm.2	0.0106	169.804	Nucleus	other
CALCOCO1		calcium binding and coiled-coil domain 1		TC1500002301.mm.2	0.0173	169.707	Nucleus	transcription regulator
HNRNPL		heterogeneous nuclear ribonucleoprotein L		TC0700000513.mm.2	0.0337	169.685	Nucleus	other
SLC35D1		solute carrier family 35 member D1		TC0400003172.mm.2	0.0448	168.965	Cytoplasm	transporter
Lrrc51		leucine rich repeat containing 51		TC0700003848.mm.2	0.0313	168.646	Other	other
GYG1		glycogenin 1		TC0300001703.mm.2	0.0407	165.61	Cytoplasm	enzyme
DZIP1		DAZ interacting zinc finger protein 1		TC1400002719.mm.2	0.00863	165.362	Cytoplasm	other
BTG2		BTG anti-proliferation factor 2		TC0100003102.mm.2	0.00682	165	Nucleus	transcription regulator
ARRDC3		arrestin domain containing 3		TC1300000958.mm.2	0.0496	160.87	Plasma Membrane	other
FOXJ2		forkhead box J2		TC0600001393.mm.2	0.0112	160.54	Nucleus	transcription regulator
RICTOR		RPTOR independent companion of MTOR complex 2		TC1500000041.mm.2	0.0225	159.498	Cytoplasm	other
SCMH1		Scm polycomb group protein homolog 1		TC0400001347.mm.2	0.0153	157.87	Nucleus	transcription regulator
WWP1		WW domain containing E3 ubiquitin protein ligase 1		TC0400002271.mm.2	0.00154	157.376	Cytoplasm	enzyme
RPS27L		ribosomal protein S27 like		TC0900000876.mm.2	0.0357	155.77	Cytoplasm	translation regulator
EDEM2		ER degradation enhancing alpha-mannosidase like protein 2		TC0200004970.mm.2	0.0276	155.714	Cytoplasm	enzyme
WDR45		WD repeat domain 45		TC0X00000064.mm.2	0.0252	153.817	Cytoplasm	other
BRAP		BRCA1 associated protein		TC0500001369.mm.2	0.033	153.746	Cytoplasm	enzyme
WASHC3		WASH complex subunit 3		TC1000001075.mm.2	0.023	153.202	Cytoplasm	other
CSRP1		cysteine and glycine rich protein 1		TC0100001252.mm.2	0.016	152.926	Nucleus	other
PALS2		protein associated with LIN7 2, MAGUK family member		TC0600000591.mm.2	0.0388	151.414	Plasma Membrane	kinase
DGLUCY		D-glutamate cyclase		TC1200000996.mm.2	0.0277	149.664	Cytoplasm	enzyme
DNASE2		deoxyribonuclease 2, lysosomal		TC0800000972.mm.2	0.000823	147.218	Cytoplasm	enzyme
DCTN6		dynactin subunit 6		TC0800002021.mm.2	0.0207	146.753	Cytoplasm	enzyme
RBM34		RNA binding motif protein 34		TC0800003202.mm.2	0.042	145.941	Nucleus	other
ZNF691		zinc finger protein 691		TC0400003417.mm.2	0.0358	144.985	Nucleus	transcription regulator
USP11		ubiquitin specific peptidase 11		TC0X00000214.mm.2	0.0247	143.101	Nucleus	peptidase
ZNF442		zinc finger protein 442		TC0200002729.mm.2	0.0441	142.913	Nucleus	transcription regulator
PPT1		palmitoyl-protein thioesterase 1		TC0400001382.mm.2	0.00494	142.682	Cytoplasm	enzyme
ZNF330		zinc finger protein 330		TC0800002544.mm.2	0.0335	142.6	Nucleus	other
MLX		MAX dimerization protein MLX		TC1100001641.mm.2	0.0281	141.424	Nucleus	transcription regulator
NFATC3		nuclear factor of activated T cells 3		TC0800001237.mm.2	0.00188	139.836	Nucleus	transcription regulator
ETHE1		ETHE1 persulfide dioxygenase		TC0700000388.mm.2	0.0101	138.796	Cytoplasm	enzyme
YPEL5		yippee like 5		TC1700001145.mm.2	0.0435	138.388	Nucleus	other
CDC34		cell division cycle 34, ubiqiutin conjugating enzyme		TC1000000810.mm.2	0.0437	137.997	Nucleus	enzyme
ERLEC1		endoplasmic reticulum lectin 1		TC1100002449.mm.2	0.0192	137.739	Cytoplasm	other
TAF2		TATA-box binding protein associated factor 2		TC1500001533.mm.2	0.0193	136.788	Nucleus	transcription regulator
NPR2		natriuretic peptide receptor 2		TC0400000446.mm.2	0.0275	136.221	Plasma Membrane	G-protein coupled receptor			nesiritide
JKAMP		JNK1/MAPK8 associated membrane protein		TC1200000618.mm.2	0.0461	136.056	Cytoplasm	other
FAM149A		family with sequence similarity 149 member A		TC0800002145.mm.2	0.0222	135.036	Other	other
Zfp108/Zfp93		zinc finger protein 93		TC0700000374.mm.2	0.0264	133.87	Nucleus	other
NAA40		N-alpha-acetyltransferase 40, NatD catalytic subunit		TC1900001037.mm.2	0.036	133.577	Cytoplasm	enzyme
STARD5		StAR related lipid transfer domain containing 5		TC0700001198.mm.2	0.0386	132.878	Cytoplasm	transporter
RAB21		RAB21, member RAS oncogene family		TC1000002897.mm.2	0.0245	131.011	Cytoplasm	enzyme
AI413582		--		TC1700001740.mm.2	0.0269	130.677	Other	other
NATD1		N-acetyltransferase domain containing 1		TC1100002901.mm.2	0.0238	129.328	Other	other
ATAD1		ATPase family AAA domain containing 1		TC1900001398.mm.2	0.0464	128.501	Plasma Membrane	enzyme
WDR7		WD repeat domain 7		TC1800000655.mm.2	0.0394	127.778	Cytoplasm	other
SGPL1		sphingosine-1-phosphate lyase 1		TC1000002239.mm.2	0.0071	125.998	Cytoplasm	enzyme
SLC41A1		solute carrier family 41 member 1		TC0100001176.mm.2	0.0338	124.469	Plasma Membrane	transporter
TMEM259		transmembrane protein 259		TC1000002487.mm.2	0.00303	123.532	Cytoplasm	other
CISD3		CDGSH iron sulfur domain 3		TC1100001545.mm.2	0.00253	123.165	Cytoplasm	other
SRP54		signal recognition particle 54		TC1200000458.mm.2	0.0453	122.857	Cytoplasm	enzyme
ATG9B		autophagy related 9B		TC0500002075.mm.2	0.0102	122.704	Cytoplasm	other
ZCCHC8		zinc finger CCHC-type containing 8		TC0500003240.mm.2	0.0449	122.447	Nucleus	other
TM9SF3		transmembrane 9 superfamily member 3		TC1900001505.mm.2	0.038	121.379	Cytoplasm	transporter
CCPG1		cell cycle progression 1		TC0900003326.mm.2	0.0369	121.099	Other	other
APIP		APAF1 interacting protein		TC0200001527.mm.2	0.0145	120.951	Cytoplasm	enzyme
SLC25A46		solute carrier family 25 member 46		TC1800001113.mm.2	0.0389	120.082	Cytoplasm	other
FOXK1		forkhead box K1		TC0500001715.mm.2	0.0395	119.931	Nucleus	transcription regulator
NFX1		nuclear transcription factor, X-box binding 1		TC0400000354.mm.2	0.0485	119.814	Nucleus	transcription regulator
Fam177a/Fam177a2		family with sequence similarity 177, member A		TC1200000459.mm.2	0.016	118.428	Other	other
DES		desmin		TC0100000657.mm.2	0.0131	118.263	Cytoplasm	other		unspecified application
SAP30BP		SAP30 binding protein		TC1100001914.mm.2	0.0485	116.977	Nucleus	transcription regulator
NPC1		NPC intracellular cholesterol transporter 1		TC1800000994.mm.2	0.045	116.902	Cytoplasm	transporter
PLK3		polo like kinase 3		TC0400003361.mm.2	0.0253	116.742	Nucleus	kinase
Gm4832		predicted gene 4832		TC1700001316.mm.2	0.0285	116.176	Other	other
PROS1		protein S		TC1600000788.mm.2	0.0241	114.943	Extracellular Space	other		diagnosis
CCNT1		cyclin T1		TC1500002180.mm.2	0.0221	114.943	Nucleus	transcription regulator
RNF20		ring finger protein 20		TC0400000555.mm.2	0.0379	114.873	Nucleus	enzyme
DCAF12		DDB1 and CUL4 associated factor 12		TC0400002465.mm.2	0.00241	114.518	Cytoplasm	other
GMPPA		GDP-mannose pyrophosphorylase A		TC0100000659.mm.2	0.0109	114.463	Cytoplasm	enzyme
COPA		COPI coat complex subunit alpha		TC0100001605.mm.2	0.0275	113.997	Cytoplasm	transporter
Ktn1		kinectin 1		TC1400000517.mm.2	0.0202	113.73	Cytoplasm	other
Cox5b/Gm34962		cytochrome c oxidase subunit 5B		TC1300001545.mm.2	0.0457	113.278	Cytoplasm	other
TGIF1		TGFB induced factor homeobox 1		TC1700002481.mm.2	0.0223	112.918	Nucleus	transcription regulator
LCOR		ligand dependent nuclear receptor corepressor		TC1900000586.mm.2	0.0259	112.909	Nucleus	transcription regulator
PTGES		prostaglandin E synthase		TC0200003278.mm.2	0.0396	111.244	Cytoplasm	enzyme		prognosis
Supt4b		SPT4B, DSIF elongation factor subunit		TC1000001957.mm.2	0.0385	110.057	Nucleus	transcription regulator
GADD45A		growth arrest and DNA damage inducible alpha		TC0600002422.mm.2	0.0097	109.932	Nucleus	other		efficacy
Fbxo38		F-box protein 38		TC1800001441.mm.2	0.0309	109.682	Other	other
RMND5A		required for meiotic nuclear division 5 homolog A		TC0600002466.mm.2	0.0284	108.15	Nucleus	enzyme
DEPDC5		DEP domain containing 5, GATOR1 subcomplex subunit		TC0500000347.mm.2	0.0339	106.33	Cytoplasm	other
ZFP37		ZFP37 zinc finger protein		TC0400002782.mm.2	0.00759	105.657	Nucleus	transcription regulator
CROT		carnitine O-octanoyltransferase		TC0500001936.mm.2	0.0184	105.59	Cytoplasm	enzyme
SLC16A6		solute carrier family 16 member 6		TC1100003990.mm.2	0.0222	105.41	Plasma Membrane	transporter
AI987944 (includes others)		expressed sequence AI987944		TC1300002767.mm.2	0.0342	104.908	Other	other
GTPBP2		GTP binding protein 2		TC1700000881.mm.2	0.0324	104.809	Extracellular Space	enzyme
BCL7A		BAF chromatin remodeling complex subunit BCL7A		TC0500001413.mm.2	0.0467	104.74	Nucleus	other		unspecified application
GFER		growth factor, augmenter of liver regeneration		TC1700001637.mm.2	0.023	104.275	Nucleus	enzyme
MACO1		macoilin 1		TC0400003747.mm.2	0.0226	104.077	Nucleus	other
SPTAN1		spectrin alpha, non-erythrocytic 1		TC0200000518.mm.2	0.0289	103.624	Plasma Membrane	other
ZNF496		zinc finger protein 496		TC1100002854.mm.2	0.0146	102.611	Nucleus	transcription regulator
LSM10		LSM10, U7 small nuclear RNA associated		TC0400001452.mm.2	0.0476	102.215	Nucleus	other
TPRA1		transmembrane protein adipocyte associated 1		TC0600001042.mm.2	0.0134	101.818	Plasma Membrane	G-protein coupled receptor
DYNLT3		dynein light chain Tctex-type 3		TC0X00001832.mm.2	0.0204	101.734	Cytoplasm	other
GIGYF2		GRB10 interacting GYF protein 2		TC0100000814.mm.2	0.0385	101.489	Cytoplasm	other
ARFGEF2		ADP ribosylation factor guanine nucleotide exchange factor 2		TC0200002575.mm.2	0.0316	101.445	Cytoplasm	other
STUB1		STIP1 homology and U-box containing protein 1		TC1700001675.mm.2	0.00335	101.064	Cytoplasm	enzyme
RAD51D		RAD51 paralog D		TC1100003372.mm.2	0.017	100.93	Nucleus	enzyme
ATF6		activating transcription factor 6		TC0100003513.mm.2	0.0457	100.867	Cytoplasm	transcription regulator		efficacy
PRKAR1A		protein kinase cAMP-dependent type I regulatory subunit alpha		TC1100001834.mm.2	0.0371	99.175	Cytoplasm	kinase
N4BP2		NEDD4 binding protein 2		TC0500000623.mm.2	0.0022	98.78	Cytoplasm	enzyme
Gm4836 (includes others)		predicted gene 4836		TC0X00002013.mm.2	0.0433	98.425	Nucleus	other
ATG16L2		autophagy related 16 like 2		TC0700003834.mm.2	0.0436	98.402	Extracellular Space	other
GOLGA4		golgin A4		TC0900001562.mm.2	0.00589	98.326	Cytoplasm	other
C8orf76		chromosome 8 open reading frame 76		TC1500002341.mm.2	0.0111	97.354	Other	other
LZTFL1		leucine zipper transcription factor like 1		TC0900003310.mm.2	0.0413	97.238	Cytoplasm	other
RAD54L		RAD54 like		TC0400003331.mm.2	0.000585	96.604	Nucleus	enzyme		diagnosis,unspecified application
ZBTB44		zinc finger and BTB domain containing 44		TC0900000273.mm.2	0.0289	95.96	Other	other
PRUNE2		prune homolog 2 with BCH domain		TC1900000312.mm.2	0.00421	95.601	Cytoplasm	other
SF3B6		splicing factor 3b subunit 6		TC1200000034.mm.2	0.0359	95.179	Nucleus	other
PSMA6		proteasome 20S subunit alpha 6		TC1200000467.mm.2	0.0343	94.863	Cytoplasm	peptidase
TCEANC2		transcription elongation factor A N-terminal and central domain containing 2		TC0400003216.mm.2	0.0282	94.632	Other	other
AKR1E2		aldo-keto reductase family 1 member E2		TC1300001383.mm.2	0.00681	92.899	Cytoplasm	enzyme
CERS6		ceramide synthase 6		TC0200000994.mm.2	0.014	92.856	Nucleus	transcription regulator
IDUA		alpha-L-iduronidase		TC0500001112.mm.2	0.0344	92.818	Cytoplasm	enzyme
HLTF		helicase like transcription factor		TC0300000139.mm.2	0.044	92.698	Nucleus	transcription regulator		diagnosis
TTC17		tetratricopeptide repeat domain 17		TC0200004177.mm.2	0.00169	92.112	Cytoplasm	other
SPAG9		sperm associated antigen 9		TC1100001425.mm.2	0.046	91.981	Cytoplasm	other
IL16		interleukin 16		TC0700003641.mm.2	0.0124	91.031	Extracellular Space	cytokine
VPS37B		VPS37B subunit of ESCRT-I		TC0500003245.mm.2	0.0244	90.444	Cytoplasm	other
RBM15		RNA binding motif protein 15		TC0300002706.mm.2	0.0493	90.421	Nucleus	other
TMEM175		transmembrane protein 175		TC0500001110.mm.2	0.0101	90.248	Cytoplasm	ion channel
TAF1C		TATA-box binding protein associated factor, RNA polymerase I subunit C		TC0800003025.mm.2	0.0445	89.694	Nucleus	transcription regulator
OGG1		8-oxoguanine DNA glycosylase		TC0600001246.mm.2	0.0129	88.669	Nucleus	enzyme
FKBPL		FKBP prolyl isomerase like		TC1700000642.mm.2	0.0107	88.542	Nucleus	other
SLC12A9		solute carrier family 12 member 9		TC0500003442.mm.2	0.00115	88.259	Plasma Membrane	transporter
UBASH3B		ubiquitin associated and SH3 domain containing B		TC0900002106.mm.2	0.0422	87.905	Other	enzyme
XDH		xanthine dehydrogenase		TC1700002526.mm.2	0.021	87.796	Cytoplasm	enzyme		unspecified application	allopurinol,allopurinol/colchicine,allopurinol/lesinurad,febuxostat,oxypurinol,xanthine oxidase inhibitor
UBR2		ubiquitin protein ligase E3 component n-recognin 2		TC1700002199.mm.2	0.05	87.717	Nucleus	enzyme
TCF19		transcription factor 19		TC1700001969.mm.2	0.0127	87.246	Nucleus	transcription regulator
TRAF6		TNF receptor associated factor 6		TC0200001514.mm.2	0.031	86.256	Cytoplasm	enzyme
KDM7A		lysine demethylase 7A		TC0600002116.mm.2	0.0459	84.651	Nucleus	enzyme
Zfp740		--		TC1500001091.mm.2	0.0389	84.61	Other	other
ACBD6		acyl-CoA binding domain containing 6		TC0100001402.mm.2	0.0124	84.522	Cytoplasm	other
TUBE1		tubulin epsilon 1		TC1000000324.mm.2	0.000248	84.311	Cytoplasm	other			6-mercaptopurine/vincristine,bevacizumab/docetaxel,bevacizumab/docetaxel/prednisone/thalidomide/zoledronic acid,bevacizumab/paclitaxel,bevacizumab/paclitaxel/pemetrexed,bevacizumab/paclitaxel/topotecan,capecitabine/docetaxel,capecitabine/docetaxel/gemcitabine,capecitabine/docetaxel/oxaliplatin/trastuzumab,cevipabulin,colchicine,colchicine/probenecid,cyclophosphamide/daunorubicin/imatinib/predniso…
RHEBL1		RHEB like 1		TC1500002194.mm.2	0.0447	84.286	Cytoplasm	enzyme
PRDX3		peroxiredoxin 3		TC1900001754.mm.2	0.0301	84.196	Cytoplasm	enzyme		diagnosis
1700084J12Rik		ribosomal protein L7-like 1 pseudogene		TC1500001335.mm.2	0.0187	83.665	Other	other
CCDC66		coiled-coil domain containing 66		TC1400001634.mm.2	0.0322	83.04	Cytoplasm	other
KDM6A		lysine demethylase 6A		TC0X00000190.mm.2	0.0442	82.58	Nucleus	enzyme
TCTN3		tectonic family member 3		TC1900001493.mm.2	0.0436	82.536	Cytoplasm	other
ZNF318		zinc finger protein 318		TC1700000890.mm.2	0.000884	82.215	Nucleus	other
RNF214		ring finger protein 214		TC0900002209.mm.2	0.03	82.153	Other	other
CREM		cAMP responsive element modulator		TC1800000924.mm.2	0.0415	82.004	Nucleus	transcription regulator
TOGARAM1		TOG array regulator of axonemal microtubules 1		TC1200000523.mm.2	0.0263	81.343	Extracellular Space	other
CDK5RAP2		CDK5 regulatory subunit associated protein 2		TC0400002847.mm.2	0.047	80.947	Cytoplasm	other
SMURF2		SMAD specific E3 ubiquitin protein ligase 2		TC1100003937.mm.2	0.0217	80.809	Cytoplasm	enzyme
TP53INP1		tumor protein p53 inducible nuclear protein 1		TC0400000084.mm.2	0.0272	80.725	Nucleus	other
CYP4F3		cytochrome P450 family 4 subfamily F member 3		TC1700001857.mm.2	0.0395	80.523	Cytoplasm	enzyme
NSUN3		NOP2/Sun RNA methyltransferase 3		TC1600001824.mm.2	0.0276	80.029	Cytoplasm	enzyme
PIDD1		p53-induced death domain protein 1		TC0700004539.mm.2	0.0249	79.996	Cytoplasm	peptidase
PPARGC1A		PPARG coactivator 1 alpha		TC0500002394.mm.2	0.0448	79.913	Nucleus	transcription regulator		diagnosis,efficacy
WFS1		wolframin ER transmembrane glycoprotein		TC0500002268.mm.2	0.0395	79.879	Cytoplasm	enzyme		diagnosis
CNNM2		cyclin and CBS domain divalent metal cation transport mediator 2		TC1900000711.mm.2	0.0269	79.741	Plasma Membrane	transporter
SRP14		signal recognition particle 14		TC0200004413.mm.2	0.041	79.552	Cytoplasm	other
SDF2		stromal cell derived factor 2		TC1100001151.mm.2	0.0322	78.123	Extracellular Space	enzyme
Zfp954		zinc finger protein 954		TC0700002221.mm.2	0.0282	77.734	Other	other
GNPNAT1		glucosamine-phosphate N-acetyltransferase 1		TC1400001900.mm.2	0.0305	77.362	Cytoplasm	enzyme
PREPL		prolyl endopeptidase like		TC1700002660.mm.2	0.0305	77.011	Other	peptidase
PDIK1L		PDLIM1 interacting kinase 1 like		TC0400003736.mm.2	0.0108	76.57	Nucleus	kinase
ZSWIM8		zinc finger SWIM-type containing 8		TC1400000174.mm.2	0.019	75.911	Extracellular Space	other
Zfp114		zinc finger protein 114		TC0700000371.mm.2	0.0355	75.079	Other	other
WDPCP		WD repeat containing planar cell polarity effector		TC1100000216.mm.2	0.00688	75.036	Plasma Membrane	other
HELQ		helicase, POLQ like		TC0500002845.mm.2	0.0237	74.74	Nucleus	enzyme			docetaxel/epirubicin,epirubicin,epirubicin/paclitaxel
COQ10A		coenzyme Q10A		TC1000003140.mm.2	0.0371	74.175	Cytoplasm	other
SNX16		sorting nexin 16		TC0300001647.mm.2	0.0434	73.94	Cytoplasm	transporter
CD55		CD55 molecule (Cromer blood group)		TC0100003037.mm.2	0.0261	73.806	Plasma Membrane	other
Ifi27		interferon, alpha-inducible protein 27		TC1200001030.mm.2	0.0435	73.731	Cytoplasm	other
BNIP1		BCL2 interacting protein 1		TC1700000420.mm.2	0.0306	73.668	Cytoplasm	transporter
APBA3		amyloid beta precursor protein binding family A member 3		TC1000000891.mm.2	0.049	73.087	Cytoplasm	transporter
NAV2		neuron navigator 2		TC0700000896.mm.2	0.0253	71.764	Nucleus	enzyme
GLIS3		GLIS family zinc finger 3		TC1900001323.mm.2	0.00184	71.662	Nucleus	transcription regulator
SPC25		SPC25 component of NDC80 kinetochore complex		TC0200003697.mm.2	0.0349	71.072	Cytoplasm	other
ZNF346		zinc finger protein 346		TC1300000647.mm.2	0.0112	70.778	Nucleus	other		diagnosis
SORBS1		sorbin and SH3 domain containing 1		TC1900001485.mm.2	0.043	70.189	Plasma Membrane	other
Map3k7		mitogen-activated protein kinase kinase kinase 7		TC0400000248.mm.2	0.00768	70.07	Cytoplasm	kinase
TMEM62		transmembrane protein 62		TC0200001801.mm.2	0.0228	69.502	Other	enzyme
ACYP1		acylphosphatase 1		TC1200002092.mm.2	0.041	68.495	Cytoplasm	enzyme
PELP1		proline, glutamate and leucine rich protein 1		TC1100003095.mm.2	0.0435	68.239	Nucleus	other		response to therapy
METTL27		methyltransferase like 27		TC0500001569.mm.2	0.0333	68.152	Other	enzyme
PTPN21		protein tyrosine phosphatase non-receptor type 21		TC1200002194.mm.2	0.0392	67.924	Cytoplasm	phosphatase
TLK1		tousled like kinase 1		TC0200003712.mm.2	0.0382	66.624	Nucleus	kinase
KIF16B		kinesin family member 16B		TC0200004737.mm.2	0.0098	66.428	Cytoplasm	enzyme
RPTOR		regulatory associated protein of MTOR complex 1		TC1100002007.mm.2	0.0102	66.338	Cytoplasm	other
UBLCP1		ubiquitin like domain containing CTD phosphatase 1		TC1100002579.mm.2	0.0404	66.32	Nucleus	phosphatase
PRKX		protein kinase X-linked		TC0X00002504.mm.2	0.0289	66.167	Cytoplasm	kinase
ZCCHC4		zinc finger CCHC-type containing 4		TC0500000533.mm.2	0.00694	66.164	Nucleus	enzyme
FUT10		fucosyltransferase 10		TC0800000371.mm.2	0.0429	65.504	Cytoplasm	enzyme
MGST2		microsomal glutathione S-transferase 2		TC0300000367.mm.2	0.0237	64.978	Cytoplasm	enzyme
GANC		glucosidase alpha, neutral C		TC0200005479.mm.2	0.021	64.968	Extracellular Space	enzyme			miglitol
HOXA5		homeobox A5		TC0600002279.mm.2	0.00457	62.95	Nucleus	transcription regulator		diagnosis
GATA1		GATA binding protein 1		TC0X00001789.mm.2	0.0365	62.79	Nucleus	transcription regulator
NR1D2		nuclear receptor subfamily 1 group D member 2		TC1400001499.mm.2	0.0483	62.502	Nucleus	ligand-dependent nuclear receptor		unspecified application
RECQL4		RecQ like helicase 4		TC1500001789.mm.2	0.0157	62.219	Nucleus	enzyme
PIP5K1A		phosphatidylinositol-4-phosphate 5-kinase type 1 alpha		TC0300002463.mm.2	0.0404	61.917	Cytoplasm	kinase
DHX35		DEAH-box helicase 35		TC0200002443.mm.2	0.00621	61.748	Other	enzyme
MNS1		meiosis specific nuclear structural 1		TC0900000966.mm.2	0.0263	61.353	Cytoplasm	other
Olfr1336		olfactory receptor 1336		TC0700000081.mm.2	0.0459	60.834	Plasma Membrane	G-protein coupled receptor
RMND5B		required for meiotic nuclear division 5 homolog B		TC1100002695.mm.2	0.0209	60.464	Cytoplasm	other
SLC49A4		solute carrier family 49 member 4		TC1600001553.mm.2	0.011	59.966	Other	other
TMEM104		transmembrane protein 104		TC1100001887.mm.2	0.0374	59.923	Other	transporter
CRYZL1		crystallin zeta like 1		TC1600002084.mm.2	0.0276	59.486	Cytoplasm	enzyme
PROCR		protein C receptor		TC0200002374.mm.2	0.00129	59.101	Plasma Membrane	other
ZFYVE27		zinc finger FYVE-type containing 27		TC1900000612.mm.2	0.0147	59.007	Plasma Membrane	other
BANP		BTG3 associated nuclear protein		TC0800001477.mm.2	0.0421	58.722	Nucleus	other		unspecified application
GSTA3		glutathione S-transferase alpha 3		TC0100000135.mm.2	0.0482	58.675	Cytoplasm	enzyme
SHISA3		shisa family member 3		TC0500000653.mm.2	0.0365	58.661	Other	other
HDAC8		histone deacetylase 8		TC0X00002741.mm.2	0.0267	58.206	Nucleus	transcription regulator			belinostat,NBM-BMX,pyroxamide,R 306465,tributyrin
LYSMD1		LysM domain containing 1		TC0300000890.mm.2	0.0253	56.536	Nucleus	other
JMY		junction mediating and regulatory protein, p53 cofactor		TC1300002435.mm.2	0.0469	55.645	Nucleus	transcription regulator
BOC		BOC cell adhesion associated, oncogene regulated		TC1600001643.mm.2	0.0197	55.25	Plasma Membrane	other
RC3H1		ring finger and CCCH-type domains 1		TC0100001459.mm.2	0.0249	54.597	Cytoplasm	enzyme
RFC3		replication factor C subunit 3		TC0500003705.mm.2	0.0024	54.203	Nucleus	enzyme
SLC22A5		solute carrier family 22 member 5		TC1100002748.mm.2	0.0207	54.085	Plasma Membrane	transporter
Zfp60		zinc finger protein 60		TC0700000469.mm.2	0.0148	54.032	Nucleus	other
ZSCAN29		zinc finger and SCAN domain containing 29		TC0200004481.mm.2	0.0236	53.894	Nucleus	transcription regulator
ABHD12		abhydrolase domain containing 12, lysophospholipase		TC0200004848.mm.2	0.0245	53.543	Plasma Membrane	enzyme
TRMT10B		tRNA methyltransferase 10B		TC0400000486.mm.2	0.0432	53.418	Cytoplasm	enzyme
ING2		inhibitor of growth family member 2		TC0800002178.mm.2	0.0277	52.886	Nucleus	transcription regulator
Rnf125		ring finger protein 125		TC1800000160.mm.2	0.0208	52.55	Cytoplasm	enzyme
HEATR6		HEAT repeat containing 6		TC1100001268.mm.2	0.0308	52.496	Other	other
ZNF358		zinc finger protein 358		TC0800000009.mm.2	0.0472	51.73	Nucleus	transcription regulator
USP20		ubiquitin specific peptidase 20		TC0200000546.mm.2	0.0364	51.432	Cytoplasm	peptidase
MFAP3		microfibril associated protein 3		TC1100000659.mm.2	0.026	51.287	Extracellular Space	other
NIT1		nitrilase 1		TC0100003541.mm.2	0.0472	50.697	Cytoplasm	enzyme
EED		embryonic ectoderm development		TC0700003720.mm.2	0.0133	50.108	Nucleus	transcription regulator			MAK683
TRIB3		tribbles pseudokinase 3		TC0200004896.mm.2	0.0241	50.036	Nucleus	kinase
DMWD		DM1 locus, WD repeat containing		TC0700000284.mm.2	0.0459	49.558	Nucleus	other
LRFN4		leucine rich repeat and fibronectin type III domain containing 4		TC1900000925.mm.2	0.000827	49.473	Plasma Membrane	other
FAM219A		family with sequence similarity 219 member A		TC0400002471.mm.2	0.0372	49.11	Other	other
ADAM17		ADAM metallopeptidase domain 17		TC1200001490.mm.2	0.0312	48.815	Plasma Membrane	peptidase		unspecified application
Diaph2		diaphanous related formin 2		TC0X00001254.mm.2	0.0256	48.638	Cytoplasm	other
AP3S2		adaptor related protein complex 3 subunit sigma 2		TC0700003572.mm.2	0.0456	48.351	Cytoplasm	transporter
ITPKB		inositol-trisphosphate 3-kinase B		TC0100001707.mm.2	0.0102	47.998	Cytoplasm	kinase
POLI		DNA polymerase iota		TC1800001541.mm.2	0.0206	47.36	Nucleus	enzyme
DCAF5		DDB1 and CUL4 associated factor 5		TC1200001993.mm.2	0.00297	47.297	Cytoplasm	other
SCNM1		sodium channel modifier 1		TC0300002465.mm.2	0.0492	47.293	Nucleus	other
EXOSC2		exosome component 2		TC0200000557.mm.2	0.000211	46.985	Nucleus	enzyme
ABT1		activator of basal transcription 1		TC1300001622.mm.2	0.0312	46.687	Nucleus	transcription regulator
PLB1		phospholipase B1		TC0500000337.mm.2	0.0471	46.65	Cytoplasm	enzyme
Proser3		proline and serine rich 3		TC0700002764.mm.2	0.0443	46.574	Other	other
RNF103		ring finger protein 103		TC0600000829.mm.2	0.0438	46.123	Cytoplasm	enzyme
RIOK1		RIO kinase 1		TC1300000440.mm.2	0.0313	45.918	Cytoplasm	kinase
ZNF507		zinc finger protein 507		TC0700002858.mm.2	0.0413	45.685	Nucleus	transcription regulator
PCYT1A		phosphate cytidylyltransferase 1, choline, alpha		TC1600000443.mm.2	0.0462	45.556	Cytoplasm	enzyme
STK10		serine/threonine kinase 10		TC1100000343.mm.2	0.0447	45.556	Cytoplasm	kinase
SERAC1		serine active site containing 1		TC1700001378.mm.2	0.0423	44.483	Extracellular Space	other
YPEL2		yippee like 2		TC1100003462.mm.2	0.0431	43.628	Nucleus	other
RALA		RAS like proto-oncogene A		TC1300001508.mm.2	0.043	43.068	Cytoplasm	enzyme
Gm3752		--		TC1400002853.mm.2	0.0457	42.661	Other	other
INPP5D		inositol polyphosphate-5-phosphatase D		TC0100000822.mm.2	0.0486	42.428	Cytoplasm	phosphatase			rosiptor
NDRG4		NDRG family member 4		TC0800001143.mm.2	0.0241	41.834	Plasma Membrane	other
ARHGEF12		Rho guanine nucleotide exchange factor 12		TC0900002123.mm.2	0.0193	41.806	Cytoplasm	other
ACAD11		acyl-CoA dehydrogenase family member 11		TC0900003334.mm.2	0.0498	41.77	Cytoplasm	enzyme
OSGEPL1		O-sialoglycoprotein endopeptidase like 1		TC0100000387.mm.2	0.0374	41.653	Cytoplasm	peptidase
TOR3A		torsin family 3 member A		TC0100003320.mm.2	0.0261	41.645	Cytoplasm	enzyme
APBA1		amyloid beta precursor protein binding family A member 1		TC1900000386.mm.2	0.0221	41.596	Cytoplasm	transporter		diagnosis,response to therapy
Gm2956		--		TC1400002783.mm.2	0.0226	41.592	Other	other
Gm3383 (includes others)		predicted gene 5797		TC1400002781.mm.2	0.0226	41.592	Other	other
KLF11		Kruppel like factor 11		TC1200000201.mm.2	0.0185	41.517	Nucleus	transcription regulator
AUH		AU RNA binding methylglutaconyl-CoA hydratase		TC1300002011.mm.2	0.0473	41.225	Cytoplasm	enzyme
RSPH3		radial spoke head 3		TC1700000078.mm.2	0.0257	41.079	Extracellular Space	other
DHRS11		dehydrogenase/reductase 11		TC1100003418.mm.2	0.0218	40.48	Other	enzyme
GSS		glutathione synthetase		TC0200004965.mm.2	0.0328	40.475	Cytoplasm	enzyme			N-acetyl-L-cysteine
TSPAN12		tetraspanin 12		TC0600001917.mm.2	0.0156	40.207	Plasma Membrane	other
RBMXL2		RBMX like 2		TC0700001574.mm.2	0.0245	39.789	Nucleus	other
ANKRD42		ankyrin repeat domain 42		TC0700003738.mm.2	0.0239	39.698	Nucleus	transcription regulator
WDR53		WD repeat domain 53		TC1600000434.mm.2	0.0105	39.349	Other	other
MPPE1		metallophosphoesterase 1		TC1800001500.mm.2	0.0324	39.341	Cytoplasm	enzyme
TRPT1		tRNA phosphotransferase 1		TC1900000128.mm.2	0.0204	39.226	Other	enzyme
MOSMO		modulator of smoothened		TC0700001733.mm.2	0.0249	38.574	Other	other
SLC2A7		solute carrier family 2 member 7		TC0400001971.mm.2	0.0473	38.33	Plasma Membrane	transporter
NSL1		NSL1 component of MIS12 kinetochore complex		TC0100001836.mm.2	0.0313	38.17	Nucleus	other
CGREF1		cell growth regulator with EF-hand domain 1		TC0500002168.mm.2	0.0407	37.161	Extracellular Space	other
RWDD4		RWD domain containing 4		TC0800000550.mm.2	0.0363	37.071	Other	other
IFT27		intraflagellar transport 27		TC1500001826.mm.2	0.0147	36.992	Extracellular Space	enzyme
BDH2		3-hydroxybutyrate dehydrogenase 2		TC0300001365.mm.2	0.0464	36.23	Cytoplasm	enzyme
ANKRD44		ankyrin repeat domain 44		TC0100002350.mm.2	0.0204	36.158	Other	other
SPG11		SPG11 vesicle trafficking associated, spatacsin		TC0200004502.mm.2	0.0261	35.722	Cytoplasm	other
OSTN		osteocrin		TC1600000378.mm.2	0.0496	35.286	Extracellular Space	other
WDCP		WD repeat and coiled coil containing		TC1200000037.mm.2	0.0473	35.149	Other	other
PELI3		pellino E3 ubiquitin protein ligase family member 3		TC1900000943.mm.2	0.0161	34.629	Cytoplasm	enzyme
BDP1		B double prime 1, subunit of RNA polymerase III transcription initiation factor IIIB		TC1300002527.mm.2	0.0209	34.607	Nucleus	transcription regulator
UBE3B		ubiquitin protein ligase E3B		TC0500001223.mm.2	0.0195	34.426	Extracellular Space	enzyme
SFT2D1		SFT2 domain containing 1		TC1700002764.mm.2	0.016	34.189	Other	other
FGD6		FYVE, RhoGEF and PH domain containing 6		TC1000001145.mm.2	0.031	33.557	Cytoplasm	other
MSANTD4		Myb/SANT DNA binding domain containing 4 with coiled-coils		TC0900000026.mm.2	0.039	33.429	Nucleus	other
RSPRY1		ring finger and SPRY domain containing 1		TC0800001113.mm.2	0.01	33.332	Other	other
P2RY2		purinergic receptor P2Y2		TC0700003831.mm.2	0.02	32.907	Plasma Membrane	G-protein coupled receptor			suramin,UTP
TP53BP2		tumor protein p53 binding protein 2		TC0100001745.mm.2	0.0418	32.737	Nucleus	other
HSPA12A		heat shock protein family A (Hsp70) member 12A		TC1900001726.mm.2	0.0401	32.679	Cytoplasm	other
ZCCHC2		zinc finger CCHC-type containing 2		TC0100001016.mm.2	0.0311	32.486	Cytoplasm	other
ARRDC1		arrestin domain containing 1		TC0200003122.mm.2	0.0269	32.472	Cytoplasm	other
PTPN3		protein tyrosine phosphatase non-receptor type 3		TC0400002717.mm.2	0.00442	32.32	Cytoplasm	phosphatase		unspecified application
TMEM161A		transmembrane protein 161A		TC0800000740.mm.2	0.046	32.096	Other	other
ACBD5		acyl-CoA binding domain containing 5		TC0200000361.mm.2	0.0424	31.94	Nucleus	other
ZNF777		zinc finger protein 777		TC0600002216.mm.2	0.0203	31.212	Other	other
C14orf28		chromosome 14 open reading frame 28		TC1200000521.mm.2	0.043	30.4	Other	other
EFCAB11		EF-hand calcium binding domain 11		TC1200002213.mm.2	0.00831	30.28	Other	other
Hamp/Hamp2		hepcidin antimicrobial peptide		TC0700002783.mm.2	0.00911	30.156	Extracellular Space	other
C15orf65		chromosome 15 open reading frame 65		TC0900002651.mm.2	0.0457	29.871	Other	other
BTBD8		BTB domain containing 8		TC0500001078.mm.2	0.0379	29.839	Nucleus	other
Zfp677		zinc finger protein 677		TC1700000269.mm.2	0.0349	29.634	Other	other
PLD1		phospholipase D1		TC0300000168.mm.2	0.0373	29.591	Cytoplasm	enzyme
AIF1L		allograft inflammatory factor 1 like		TC0200000561.mm.2	0.0491	28.733	Plasma Membrane	other
Gm10308		predicted gene 10308		TC1700001333.mm.2	0.017	28.621	Other	other
ELF4		E74 like ETS transcription factor 4		TC0X00002161.mm.2	0.0467	28.554	Nucleus	transcription regulator
DGAT2		diacylglycerol O-acyltransferase 2		TC0700003793.mm.2	0.000934	28.517	Cytoplasm	enzyme
ZNF43		zinc finger protein 43		TC1300002243.mm.2	0.0196	28.443	Nucleus	transcription regulator
SNX29		sorting nexin 29		TC1600000138.mm.2	0.0128	28.356	Cytoplasm	other
ZNF878		zinc finger protein 878		TC0800003231.mm.2	0.0331	27.83	Other	other
CALR3		calreticulin 3		TC0800002461.mm.2	0.0146	27.73	Cytoplasm	other
FNBP4		formin binding protein 4		TC0200001354.mm.2	0.0428	27.4	Nucleus	other
LIN37		lin-37 DREAM MuvB core complex component		TC0700002765.mm.2	0.0352	27.309	Nucleus	other
CDRT4		CMT1A duplicated region transcript 4		TC1100000820.mm.2	0.0132	27.108	Other	other
ZFP30		ZFP30 zinc finger protein		TC0700000534.mm.2	0.0496	26.627	Nucleus	transcription regulator
ATP11C		ATPase phospholipid transporting 11C		TC0X00002307.mm.2	0.0141	26.549	Plasma Membrane	transporter
Gm6356		predicted gene 6356		TC1400001418.mm.2	0.0415	26.529	Other	other
CD6		CD6 molecule		TC1900001114.mm.2	0.0479	26.445	Plasma Membrane	transmembrane receptor
EPHX4		epoxide hydrolase 4		TC0500001076.mm.2	0.0467	26.127	Other	enzyme
Gm5624		--		TC1400001886.mm.2	0.0417	26.038	Other	other
SMAD7		SMAD family member 7		TC1800000805.mm.2	0.039	25.914	Nucleus	transcription regulator
FOXI1		forkhead box I1		TC1100002496.mm.2	0.0462	25.84	Nucleus	transcription regulator
EML6		EMAP like 6		TC1100002426.mm.2	0.0184	25.701	Other	other
C1QTNF5		C1q and TNF related 5		TC0900003323.mm.2	0.0368	25.683	Plasma Membrane	transmembrane receptor		unspecified application
SART1		spliceosome associated factor 1, recruiter of U4/U6.U5 tri-snRNP		TC1900000961.mm.2	0.0305	25.583	Nucleus	other
CPSF7		cleavage and polyadenylation specific factor 7		TC1900000201.mm.2	0.00591	25.423	Nucleus	other
NSUN6		NOP2/Sun RNA methyltransferase 6		TC0200003005.mm.2	0.0438	25.041	Cytoplasm	enzyme
SH3RF1		SH3 domain containing ring finger 1		TC0800000653.mm.2	0.0343	25.039	Cytoplasm	enzyme
GTF2H4		general transcription factor IIH subunit 4		TC1700001975.mm.2	0.0305	24.05	Nucleus	transcription regulator
HOXA10		homeobox A10		TC0600002284.mm.2	0.0106	23.299	Nucleus	transcription regulator
ATXN1L		ataxin 1 like		TC0800002910.mm.2	0.0472	23.081	Nucleus	other
H2BC10		H2B clustered histone 10		TC1300000255.mm.2	0.0323	22.895	Nucleus	other
SCN8A		sodium voltage-gated channel alpha subunit 8		TC1500001056.mm.2	0.0264	22.739	Plasma Membrane	ion channel			riluzole
SLIT1		slit guidance ligand 1		TC1900001509.mm.2	0.0414	22.734	Extracellular Space	other
Defb10/Defb11		defensin beta 11		TC0800000262.mm.2	0.0123	22.322	Extracellular Space	other
POLR3E		RNA polymerase III subunit E		TC0700001737.mm.2	0.0335	21.842	Nucleus	transcription regulator
AOX1		aldehyde oxidase 1		TC0100000427.mm.2	0.0296	21.733	Cytoplasm	enzyme
ABTB1		ankyrin repeat and BTB domain containing 1		TC0600002688.mm.2	0.0394	21.525	Cytoplasm	translation regulator
PDXP		pyridoxal phosphatase		TC1500002334.mm.2	0.014	21.51	Plasma Membrane	phosphatase
ZNF276		zinc finger protein 276		TC0800001516.mm.2	0.0054	21.453	Nucleus	transcription regulator
4930481A15Rik		RIKEN cDNA 4930481A15 gene		TC1900000064.mm.2	0.0318	21.399	Cytoplasm	enzyme
ARMCX6		armadillo repeat containing X-linked 6		TC0X00002999.mm.2	0.0343	20.956	Other	other
CXCL17		C-X-C motif chemokine ligand 17		TC0700002633.mm.2	0.0381	20.509	Extracellular Space	cytokine
PMS2		PMS1 homolog 2, mismatch repair system component		TC0500003717.mm.2	0.0485	20.077	Nucleus	enzyme
DYNLT2		dynein light chain Tctex-type 2		TC1700002795.mm.2	0.00999	19.839	Extracellular Space	other
PEX5		peroxisomal biogenesis factor 5		TC0600003105.mm.2	0.0324	19.473	Cytoplasm	other
RGS8		regulator of G protein signaling 8		TC0100001379.mm.2	0.00605	19.214	Cytoplasm	enzyme
CSTL1		cystatin like 1		TC0200002198.mm.2	0.0162	19.077	Extracellular Space	other
Gm5930		predicted gene 5930		TC1400001882.mm.2	0.0286	18.776	Other	other
MTX3		metaxin 3		TC1300001037.mm.2	0.0282	18.691	Other	other
ALOX15		arachidonate 15-lipoxygenase		TC1100003093.mm.2	0.0236	18.653	Cytoplasm	enzyme		disease progression,efficacy
AFP		alpha fetoprotein		TC0500000835.mm.2	0.026	18.554	Extracellular Space	transporter		diagnosis,efficacy,safety,unspecified application
DUS4L		dihydrouridine synthase 4 like		TC1200001598.mm.2	0.0176	18.042	Other	other
TRIM72		tripartite motif containing 72		TC0700001874.mm.2	0.0233	17.955	Cytoplasm	enzyme
C3orf20		chromosome 3 open reading frame 20		TC0600001094.mm.2	0.0461	17.844	Cytoplasm	other
Zfp870		--		TC1700001855.mm.2	0.0462	17.724	Other	other
MSX2		msh homeobox 2		TC1300002019.mm.2	0.0267	17.484	Nucleus	transcription regulator
ZBED5		zinc finger BED-type containing 5		TC0500001515.mm.2	0.0195	-17.65	Nucleus	transcription regulator
TNFRSF18		TNF receptor superfamily member 18		TC0400002104.mm.2	0.0229	-17.894	Plasma Membrane	transmembrane receptor		diagnosis	AMG 228,ASP1951,BMS-986156,efgivanermin,GWN323,INCAGN01876,MK-1248,MK-4166,REGN6569,TRX518
SEPTIN5		septin 5		TC1600001319.mm.2	0.049	-18.13	Cytoplasm	enzyme
Gstt1		glutathione S-transferase, theta 1		TC1000002383.mm.2	0.00496	-18.334	Cytoplasm	enzyme
CPNE9		copine family member 9		TC0600001244.mm.2	0.00529	-19.396	Extracellular Space	other
Sprr2b		small proline-rich protein 2B		TC0300000823.mm.2	0.0338	-19.576	Cytoplasm	other
HTR5A		5-hydroxytryptamine receptor 5A		TC0500000256.mm.2	0.0436	-20.138	Plasma Membrane	G-protein coupled receptor			asenapine
CCDC83		coiled-coil domain containing 83		TC0700003724.mm.2	0.0321	-20.177	Other	other
Asmt		acetylserotonin O-methyltransferase		TC0X00001716.mm.2	0.000965	-20.42	Other	enzyme
PDHX		pyruvate dehydrogenase complex component X		TC0200004221.mm.2	0.0181	-20.629	Cytoplasm	enzyme
CTDP1		CTD phosphatase subunit 1		TC1800001660.mm.2	0.00831	-20.644	Nucleus	phosphatase
ZBTB14		zinc finger and BTB domain containing 14		TC1700001110.mm.2	0.0205	-20.93	Nucleus	transcription regulator
CLCNKA		chloride voltage-gated channel Ka		TC0400003881.mm.2	0.0295	-21.141	Plasma Membrane	ion channel
PTPRCAP		protein tyrosine phosphatase receptor type C associated protein		TC1900000031.mm.2	0.00587	-21.388	Plasma Membrane	other
RBM4		RNA binding motif protein 4		TSUnmapped00000022.mm.2	0.00993	-21.48	Nucleus	other
9430069I07Rik		RIKEN cDNA 9430069I07 gene		TC1500001344.mm.2	0.0134	-21.703	Other	other
USP39		ubiquitin specific peptidase 39		TC0600002484.mm.2	0.039	-22.296	Nucleus	peptidase
IL17A		interleukin 17A		TC0100000127.mm.2	0.0182	-22.331	Extracellular Space	cytokine		diagnosis,efficacy,unspecified application	ABY-035,BCD-085,bimekizumab,CJM112,IL17 inhibitor,ixekizumab,ixekizumab/methotrexate,methotrexate/secukinumab,secukinumab
B230217C12Rik		RIKEN cDNA B230217C12 gene		TC1100001551.mm.2	0.0301	-22.347	Other	other
HS6ST3		heparan sulfate 6-O-sulfotransferase 3		TC1400001293.mm.2	0.0106	-22.563	Other	enzyme
KRTAP10-7		keratin associated protein 10-7		TC1000002435.mm.2	0.0496	-22.801	Cytoplasm	other
CMPK1		cytidine/uridine monophosphate kinase 1		TC0400003309.mm.2	0.0271	-22.92	Nucleus	kinase
Cngb1		cyclic nucleotide gated channel beta 1		TC0800002741.mm.2	0.02	-22.958	Other	ion channel
Olfr1412		olfactory receptor 1412		TC0100000909.mm.2	0.0171	-23.479	Plasma Membrane	G-protein coupled receptor
CRACDL		CRACD like		TC0100002207.mm.2	0.033	-23.723	Other	other
FGF11		fibroblast growth factor 11		TC1100003064.mm.2	0.0476	-23.764	Extracellular Space	growth factor
ZFYVE21		zinc finger FYVE-type containing 21		TC1200001248.mm.2	0.0133	-24.357	Other	other
Maml2		mastermind like transcriptional coactivator 2		TC0900000090.mm.2	0.0206	-24.598	Nucleus	transcription regulator
TBL2		transducin beta like 2		TC0500001576.mm.2	0.0416	-25.286	Plasma Membrane	other
NR3C1		nuclear receptor subfamily 3 group C member 1		TC1800001243.mm.2	0.000449	-25.386	Nucleus	ligand-dependent nuclear receptor		efficacy	11beta hydrocortisone acetate,21-deacetyldeflazacort,6-mercaptopurine/prednisone,6-mercaptopurine/prednisone/thioguanine,abiraterone/prednisolone,acetaminophen/cetirizine/prednisolone,acetaminophen/diphenhydramine/methylprednisolone,acetaminophen/diphenhydramine/prednisolone,acyclovir/hydrocortisone,alclometasone,alclometasone dipropionate,amcinonide,aprepitant/dexamethasone,aprepitant/dexamethas…
FRAT1		FRAT regulator of WNT signaling pathway 1		TC1900000598.mm.2	0.0238	-25.421	Cytoplasm	other
PGPEP1		pyroglutamyl-peptidase I		TC0800002400.mm.2	0.00878	-26.206	Cytoplasm	peptidase
Prss43		protease, serine 43		TC0900001471.mm.2	0.00151	-26.343	Plasma Membrane	other
WASF3		WASP family member 3		TC0500001783.mm.2	0.0396	-26.675	Cytoplasm	other
CRYZ		crystallin zeta		TC0300001554.mm.2	0.0461	-26.814	Cytoplasm	enzyme
A230020J21Rik		RIKEN cDNA A230020J21 gene		TC0100001833.mm.2	0.00747	-26.912	Other	other
SFXN2		sideroflexin 2		TC1900000705.mm.2	0.042	-27.173	Cytoplasm	transporter
MUC20		mucin 20, cell surface associated		TC1600001514.mm.2	0.0365	-27.64	Plasma Membrane	other
ARHGEF10L		Rho guanine nucleotide exchange factor 10 like		TC0400003862.mm.2	0.0454	-27.89	Cytoplasm	enzyme
DENND2B		DENN domain containing 2B		TC0700004076.mm.2	0.0431	-28.197	Cytoplasm	enzyme
METTL2A		methyltransferase like 2A		TC1100001741.mm.2	0.0319	-28.222	Other	enzyme
CASP2		caspase 2		TC0600000456.mm.2	0.0261	-28.807	Cytoplasm	peptidase
NCBP2		nuclear cap binding protein subunit 2		TC1600000425.mm.2	0.0188	-29.143	Nucleus	other
TP53RK		TP53 regulating kinase		TC0200002574.mm.2	0.0336	-29.327	Nucleus	kinase
SUGP2		SURP and G-patch domain containing 2		TC0800000741.mm.2	0.011	-29.328	Nucleus	other
PHF13		PHD finger protein 13		TC0400004086.mm.2	0.0195	-29.675	Nucleus	other
BMP1		bone morphogenetic protein 1		TC1400002343.mm.2	0.0394	-29.849	Extracellular Space	peptidase		efficacy
TRAF5		TNF receptor associated factor 5		TC0100003823.mm.2	0.0494	-29.882	Cytoplasm	transporter
PHC1		polyhomeotic homolog 1		TC0600003064.mm.2	0.0469	-29.972	Nucleus	transcription regulator
ECM1		extracellular matrix protein 1		TC0300002482.mm.2	0.00992	-30.233	Extracellular Space	transporter		diagnosis
PTGER1		prostaglandin E receptor 1		TC0800000931.mm.2	0.0347	-30.651	Plasma Membrane	G-protein coupled receptor			bimatoprost,bimatoprost/timolol,carboprost,diclofenac/misoprostol,ecraprost,iloprost,misoprostol,ONO-8711,prostaglandin E1,prostaglandin E2
RGL2		ral guanine nucleotide dissociation stimulator like 2		TC1700000602.mm.2	0.0372	-30.706	Cytoplasm	other
TRIP13		thyroid hormone receptor interactor 13		TC1300002306.mm.2	0.035	-30.852	Cytoplasm	transcription regulator
Prh1/Prp2		proline rich protein HaeIII subfamily 1		TC0600001559.mm.2	0.00881	-30.87	Other	other
C1orf127		chromosome 1 open reading frame 127		TC0400001936.mm.2	0.0106	-31.001	Other	other
SH3BP5L		SH3 binding domain protein 5 like		TC1100000688.mm.2	0.0431	-31.764	Other	other
ZIC4		Zic family member 4		TC0900001164.mm.2	0.0431	-31.831	Nucleus	transcription regulator
DUSP9		dual specificity phosphatase 9		TC0X00000689.mm.2	0.0314	-31.879	Nucleus	phosphatase
ZNHIT1		zinc finger HIT-type containing 1		TC0500003429.mm.2	0.0122	-32.369	Nucleus	other
ZMYM3		zinc finger MYM-type containing 3		TC0X00002721.mm.2	0.0439	-33.04	Nucleus	other
MYO1G		myosin IG		TC1100002176.mm.2	0.00728	-33.706	Cytoplasm	other
PTGIS		prostaglandin I2 synthase		TC0200005184.mm.2	0.0475	-33.847	Cytoplasm	enzyme			phenylbutazone
TMEM9		transmembrane protein 9		TC0100001258.mm.2	0.0411	-34.163	Cytoplasm	other
OXSR1		oxidative stress responsive kinase 1		TC0900003238.mm.2	0.0251	-34.495	Nucleus	kinase
UCP2		uncoupling protein 2		TC0700001409.mm.2	0.0368	-34.81	Cytoplasm	transporter
ALOX15B		arachidonate 15-lipoxygenase type B		TC1100003033.mm.2	0.0499	-34.901	Cytoplasm	enzyme		diagnosis,disease progression
MBD4		methyl-CpG binding domain 4, DNA glycosylase		TC0600002963.mm.2	0.0338	-35.059	Nucleus	enzyme
CHRM2		cholinergic receptor muscarinic 2		TC0600000350.mm.2	0.012	-35.201	Plasma Membrane	G-protein coupled receptor			ABT-089,acetaminophen/diphenhydramine,acetylcholine,aclidinium,aclidinium/formoterol,albuterol/ipratropium,anisotropine methylbromide,arecoline,aspirin/caffeine/orphenadrine,atropine,atropine/diphenoxylate,atropine/edrophonium,atropine/hyoscyamine/phenobarbital/scopolamine,atropine/neostigmine,atropine/pralidoxime,beclomethasone dipropionate/formoterol/glycopyrrolate,benzquinamide,benztropine,bet…
LIPG		lipase G, endothelial type		TC1800001595.mm.2	0.036	-35.262	Extracellular Space	enzyme
TSG101		tumor susceptibility 101		TC0700003044.mm.2	0.0135	-35.456	Cytoplasm	transcription regulator
CRYL1		crystallin lambda 1		TC1400002142.mm.2	0.031	-35.648	Cytoplasm	enzyme
C2orf69		chromosome 2 open reading frame 69		TC0100000420.mm.2	0.0149	-35.942	Other	other
CPEB3		cytoplasmic polyadenylation element binding protein 3		TC1900001448.mm.2	0.0323	-36.214	Cytoplasm	translation regulator
CDC73		cell division cycle 73		TC0100003202.mm.2	0.0341	-36.269	Nucleus	other		diagnosis
ZDHHC20		zinc finger DHHC-type palmitoyltransferase 20		TC1400002151.mm.2	0.0179	-36.422	Plasma Membrane	enzyme
TBX10		T-box transcription factor 10		TC1900000023.mm.2	0.00932	-36.816	Nucleus	transcription regulator
PEA15		proliferation and apoptosis adaptor protein 15		TC0100003563.mm.2	0.00793	-37.05	Cytoplasm	transporter		prognosis
BPGM		bisphosphoglycerate mutase		TC0600000328.mm.2	0.0254	-37.688	Extracellular Space	phosphatase
C1orf216		chromosome 1 open reading frame 216		TC0400001467.mm.2	0.0227	-37.943	Other	other
IFI16		interferon gamma inducible protein 16		TC0100003890.mm.2	0.0467	-38.35	Nucleus	transcription regulator		unspecified application
CKB		creatine kinase B		TC1200002411.mm.2	0.0214	-38.362	Cytoplasm	kinase		safety
ACSM4		acyl-CoA synthetase medium chain family member 4		TC0700001712.mm.2	0.0252	-38.41	Cytoplasm	enzyme
CLASP1		cytoplasmic linker associated protein 1		TC0100001060.mm.2	0.0293	-38.501	Cytoplasm	other
UGP2		UDP-glucose pyrophosphorylase 2		TC1100002324.mm.2	0.0267	-39.492	Cytoplasm	enzyme
USP33		ubiquitin specific peptidase 33		TC0300001530.mm.2	0.0262	-39.51	Cytoplasm	peptidase
XIAP		X-linked inhibitor of apoptosis		TC0X00000396.mm.2	0.0128	-39.563	Cytoplasm	enzyme		diagnosis,efficacy	APG-1387,ASTX660,BI-891065,birinapant,GDC-0152,GDC-0917,idronoxil,XIAP antisense oligonucleotide AEG35156
TAPBPL		TAP binding protein like		TC0600003139.mm.2	0.0419	-39.826	Cytoplasm	other
MSTO1		misato mitochondrial distribution and morphology regulator 1		TC0300002328.mm.2	0.00727	-40.826	Cytoplasm	other
DNMBP		dynamin binding protein		TC1900001547.mm.2	0.0477	-40.847	Cytoplasm	other
ABCB9		ATP binding cassette subfamily B member 9		TC0500003247.mm.2	0.00245	-40.917	Cytoplasm	transporter
GANAB		glucosidase II alpha subunit		TC1900000165.mm.2	0.0461	-41.016	Cytoplasm	enzyme			miglitol
PIGW		phosphatidylinositol glycan anchor biosynthesis class W		TC1100003420.mm.2	0.0298	-41.351	Cytoplasm	enzyme
NPTX2		neuronal pentraxin 2		TC0500001756.mm.2	0.0362	-42.553	Extracellular Space	other		diagnosis
EIF5B		eukaryotic translation initiation factor 5B		TC0100000271.mm.2	0.0144	-43.318	Cytoplasm	translation regulator
Arxes1/Arxes2		adipocyte-related X-chromosome expressed sequence 2		TC0X00001317.mm.2	0.0152	-44.121	Cytoplasm	other
P2RX3		purinergic receptor P2X 3		TC0200003885.mm.2	0.0304	-44.457	Plasma Membrane	ion channel
CRAT		carnitine O-acetyltransferase		TC0200003271.mm.2	0.0476	-44.61	Cytoplasm	enzyme
RAP1GDS1		Rap1 GTPase-GDP dissociation stimulator 1		TC0300003023.mm.2	0.029	-45.368	Cytoplasm	other
ARPP19		cAMP regulated phosphoprotein 19		TC0900001008.mm.2	0.0302	-46.459	Cytoplasm	transporter
Sprr2j-ps		small proline-rich protein 2J, pseudogene		TC0300000830.mm.2	0.0302	-46.563	Cytoplasm	other
TEX30		testis expressed 30		TC0100003876.mm.2	0.0336	-47.704	Other	other
THOP1		thimet oligopeptidase 1		TC1000000879.mm.2	0.00742	-48.275	Cytoplasm	peptidase
CHAC2		ChaC glutathione specific gamma-glutamylcyclotransferase 2		TC1100002451.mm.2	0.0134	-48.426	Cytoplasm	enzyme
RUNX1		RUNX family transcription factor 1		TC1600002097.mm.2	0.0435	-48.624	Nucleus	transcription regulator		unspecified application
WDFY2		WD repeat and FYVE domain containing 2		TC1400000887.mm.2	0.039	-49.572	Cytoplasm	other
CP		ceruloplasmin		TC0300000137.mm.2	0.0202	-49.833	Extracellular Space	enzyme		efficacy
CLP1		cleavage factor polyribonucleotide kinase subunit 1		TC0200003876.mm.2	0.0429	-50.516	Nucleus	kinase
Gm5801		ubiquitin-conjugating enzyme E2, J2 homolog pseudogene		TC1400002110.mm.2	0.0333	-50.9	Other	other
PIP5K1C		phosphatidylinositol-4-phosphate 5-kinase type 1 gamma		TC1000000892.mm.2	0.0115	-50.941	Plasma Membrane	kinase
TIMM10B		translocase of inner mitochondrial membrane 10B		TC0700001555.mm.2	0.0147	-51.493	Cytoplasm	transporter
MACROH2A1		macroH2A.1 histone		TC1300002075.mm.2	0.0216	-51.624	Nucleus	other
SOD2		superoxide dismutase 2		TC1700000148.mm.2	0.0117	-51.794	Cytoplasm	enzyme		diagnosis,unspecified application
NCSTN		nicastrin		TC0100003560.mm.2	0.0114	-52.767	Plasma Membrane	peptidase
DHRS9		dehydrogenase/reductase 9		TC0200001006.mm.2	0.0214	-52.774	Cytoplasm	enzyme
TNFAIP6		TNF alpha induced protein 6		TC0200000819.mm.2	0.0486	-52.784	Extracellular Space	other		unspecified application
PHPT1		phosphohistidine phosphatase 1		TC0200005494.mm.2	0.0193	-52.792	Cytoplasm	phosphatase
SEMA3A		semaphorin 3A		TC0500000084.mm.2	0.0174	-53.291	Extracellular Space	other
INHBA		inhibin subunit beta A		TC1300000113.mm.2	0.0155	-53.385	Extracellular Space	growth factor		diagnosis	activin type 2B receptor Fc fusion protein STM 343,garetosmab
ZEB2		zinc finger E-box binding homeobox 2		TC0200003473.mm.2	0.017	-53.679	Nucleus	transcription regulator
ZFP36		ZFP36 ring finger protein		TC0700002696.mm.2	0.013	-53.862	Nucleus	transcription regulator
SMTN		smoothelin		TC1100002092.mm.2	0.0375	-54.033	Extracellular Space	other		unspecified application
MCAT		malonyl-CoA-acyl carrier protein transacylase		TC1500001978.mm.2	0.0389	-55.036	Cytoplasm	enzyme
EMILIN1		elastin microfibril interfacer 1		TC0500000305.mm.2	0.0077	-55.529	Extracellular Space	other
Gm2381		zinc finger protein 936 pseudogene		TC0700002937.mm.2	0.0209	-56.037	Other	other
DTYMK		deoxythymidylate kinase		TC0100002838.mm.2	0.0303	-56.411	Cytoplasm	kinase
BCOR		BCL6 corepressor		TC0X00001851.mm.2	0.0364	-56.743	Nucleus	transcription regulator
SLC9A3R1		SLC9A3 regulator 1		TC1100001886.mm.2	0.0179	-56.931	Plasma Membrane	other
CNIH2		cornichon family AMPA receptor auxiliary protein 2		TC1900000951.mm.2	0.0491	-56.976	Extracellular Space	other
KDM8		lysine demethylase 8		TC0700001791.mm.2	0.0178	-57.758	Nucleus	enzyme
9930111J21Rik2		RIKEN cDNA 9930111J21 gene 2		TC1100002648.mm.2	0.00992	-58.113	Other	other
SEMA3B		semaphorin 3B		TC0900003037.mm.2	0.00517	-59.045	Extracellular Space	other
LTBP1		latent transforming growth factor beta binding protein 1		TC1700001166.mm.2	0.0262	-59.08	Extracellular Space	other
Snrpc		U1 small nuclear ribonucleoprotein C		TC1700000468.mm.2	0.02	-59.914	Nucleus	other
RUNX1T1		RUNX1 partner transcriptional co-repressor 1		TC0400000118.mm.2	0.000711	-60.088	Nucleus	transcription regulator
RSRC1		arginine and serine rich coiled-coil 1		TC0300000538.mm.2	0.0419	-60.343	Nucleus	other
SNRNP35		small nuclear ribonucleoprotein U11/U12 subunit 35		TC0500001445.mm.2	0.0452	-60.864	Nucleus	other
TANGO6		transport and golgi organization 6 homolog		TC0800001256.mm.2	0.0424	-60.96	Other	other
LDLRAD3		low density lipoprotein receptor class A domain containing 3		TC0200004207.mm.2	0.00547	-61.534	Plasma Membrane	other
SETBP1		SET binding protein 1		TC1800001640.mm.2	0.0183	-61.682	Nucleus	transcription regulator
MN1		MN1 proto-oncogene, transcriptional regulator		TC0500001165.mm.2	0.0395	-62.312	Nucleus	other		prognosis
3110039M20Rik		RIKEN cDNA 3110039M20 gene		TC1200002520.mm.2	0.00135	-63.728	Other	other
AIDA		axin interactor, dorsalization associated		TC0100001755.mm.2	0.0389	-64.059	Cytoplasm	other
SART3		spliceosome associated factor 3, U4/U6 recycling protein		TC0500003047.mm.2	0.0018	-64.108	Nucleus	other
UBE2V2		ubiquitin conjugating enzyme E2 V2		TC1600001253.mm.2	0.0258	-65.066	Cytoplasm	enzyme
PRKD1		protein kinase D1		TC1200001704.mm.2	0.0292	-65.894	Cytoplasm	kinase
MAP2K1		mitogen-activated protein kinase kinase 1		TC0900002491.mm.2	0.0315	-66.168	Cytoplasm	kinase			ARRY-424704,AS703988,atezolizumab/cobimetinib/vemurafenib,binimetinib,binimetinib/cetuximab/encorafenib,binimetinib/dabrafenib,binimetinib/encorafenib,binimetinib/encorafenib/panitumumab,binimetinib/vemurafenib,cetuximab/dabrafenib/trametinib,cobimetinib,cobimetinib/dabrafenib,cobimetinib/encorafenib,cobimetinib/vemurafenib,dabrafenib/ipilimumab/trametinib,dabrafenib/panitumumab/trametinib,dabraf…
PLAU		plasminogen activator, urokinase		TC1400000176.mm.2	0.0224	-67.206	Extracellular Space	peptidase		disease progression,efficacy,prognosis
AGFG1		ArfGAP with FG repeats 1		TC0100000711.mm.2	0.0158	-67.261	Nucleus	other
GPC6		glypican 6		TC1400001253.mm.2	0.0161	-67.798	Plasma Membrane	transmembrane receptor
COG3		component of oligomeric golgi complex 3		TC1400002427.mm.2	0.00585	-68.403	Cytoplasm	other
CISH		cytokine inducible SH2 containing protein		TC0900001365.mm.2	0.0121	-68.851	Cytoplasm	other
CAMK2N2		calcium/calmodulin dependent protein kinase II inhibitor 2		TC1600001350.mm.2	0.00489	-69.418	Nucleus	other
RUNX2		RUNX family transcription factor 2		TC1700002138.mm.2	0.0172	-69.649	Nucleus	transcription regulator		disease progression,prognosis,unspecified application
DIAPH3		diaphanous related formin 3		TC1400002515.mm.2	0.0119	-69.855	Cytoplasm	enzyme
STON1		stonin 1		TC1700001323.mm.2	0.00347	-70.226	Plasma Membrane	other
CHMP1A		charged multivesicular body protein 1A		TC0800003093.mm.2	0.0464	-70.514	Extracellular Space	peptidase
PIF1		PIF1 5'-to-3' DNA helicase		TC0900000847.mm.2	0.0343	-71.528	Nucleus	enzyme
G2E3		G2/M-phase specific E3 ubiquitin protein ligase		TC1200000415.mm.2	0.0133	-71.78	Cytoplasm	enzyme
SRSF11		serine and arginine rich splicing factor 11		TC0300003196.mm.2	0.049	-72.954	Nucleus	other
NR2F6		nuclear receptor subfamily 2 group F member 6		TC0800002422.mm.2	0.0055	-73.632	Nucleus	ligand-dependent nuclear receptor
SUN1		Sad1 and UNC84 domain containing 1		TC0500001668.mm.2	0.0364	-73.725	Nucleus	other
LMNB1		lamin B1		TC1800000568.mm.2	0.04	-74.925	Nucleus	other
TNS1		tensin 1		TC0100002576.mm.2	0.00414	-76.737	Plasma Membrane	other
TRMT10A		tRNA methyltransferase 10A		TC0300001406.mm.2	0.0117	-77.095	Cytoplasm	enzyme
PIGQ		phosphatidylinositol glycan anchor biosynthesis class Q		TC1700002804.mm.2	0.0143	-77.498	Cytoplasm	enzyme
CETN3		centrin 3		TC1300000969.mm.2	0.0181	-78.008	Cytoplasm	other
MTCH1		mitochondrial carrier 1		TC1700001783.mm.2	0.00961	-78.038	Cytoplasm	other
Csprs (includes others)		component of Sp100-rs		TC0100002711.mm.2	0.0435	-78.519	Plasma Membrane	G-protein coupled receptor
COMT		catechol-O-methyltransferase		TC1600001316.mm.2	0.0146	-78.967	Cytoplasm	enzyme		diagnosis,efficacy,prognosis,unspecified application	BIA-3-202,carbidopa/entacapone/levodopa,carbidopa/levodopa/tolcapone,entacapone,opicapone,tolcapone
SERTAD4		SERTA domain containing 4		TC0100003830.mm.2	0.0466	-79.14	Other	other
TPGS2		tubulin polyglutamylase complex subunit 2		TC1800001087.mm.2	0.0112	-80.804	Nucleus	other
ABHD8		abhydrolase domain containing 8		TC0800002425.mm.2	0.0162	-81.673	Cytoplasm	enzyme
NRM		nurim		TC1700000706.mm.2	0.0436	-82.304	Nucleus	other
FEZ2		fasciculation and elongation protein zeta 2		TC1700002549.mm.2	0.0343	-82.45	Cytoplasm	other
Irgm1		immunity-related GTPase family M member 1		TC1100002641.mm.2	0.0289	-82.458	Cytoplasm	other
ZNF462		zinc finger protein 462		TC0400000602.mm.2	0.00458	-82.515	Nucleus	transcription regulator
TBX18		T-box transcription factor 18		TC0900002791.mm.2	0.00945	-82.832	Nucleus	transcription regulator
MYCBP		MYC binding protein		TC0400001411.mm.2	0.0278	-83.041	Nucleus	transcription regulator
MRPL50		mitochondrial ribosomal protein L50		TC0400002637.mm.2	0.0368	-83.8	Cytoplasm	other
E2F7		E2F transcription factor 7		TC1000001282.mm.2	0.0116	-83.99	Nucleus	transcription regulator
NEK6		NIMA related kinase 6		TC0200000702.mm.2	0.0385	-84.304	Nucleus	kinase
KLF10		Kruppel like factor 10		TC1500001410.mm.2	0.0396	-86.14	Nucleus	transcription regulator
BOP1		BOP1 ribosomal biogenesis factor		TC1500001776.mm.2	0.0131	-87.577	Nucleus	other
PSMD9		proteasome 26S subunit, non-ATPase 9		TC0500001411.mm.2	0.0361	-89.469	Cytoplasm	transcription regulator
CMC2		C-X9-C motif containing 2		TC0800003006.mm.2	0.00625	-89.5	Cytoplasm	other
FZD7		frizzled class receptor 7		TC0100000450.mm.2	0.00506	-90.438	Plasma Membrane	G-protein coupled receptor			vantictumab
SEPTIN6		septin 6		TC0X00002053.mm.2	0.00471	-91.004	Cytoplasm	other
STARD4		StAR related lipid transfer domain containing 4		TC1800001138.mm.2	0.0408	-91.101	Cytoplasm	transporter
POLR2L		RNA polymerase II, I and III subunit L		TC0700004542.mm.2	0.0303	-91.703	Nucleus	enzyme
FRMD6		FERM domain containing 6		TC1200000596.mm.2	0.00308	-94.063	Cytoplasm	other
C1orf198		chromosome 1 open reading frame 198		TC0800003172.mm.2	0.0209	-94.239	Cytoplasm	other
NRP1		neuropilin 1		TC0800001594.mm.2	0.00921	-94.327	Plasma Membrane	transmembrane receptor		diagnosis,efficacy	vesencumab
E2F4		E2F transcription factor 4		TC0800001212.mm.2	0.0255	-95.097	Nucleus	transcription regulator
GBF1		golgi brefeldin A resistant guanine nucleotide exchange factor 1		TC1900000685.mm.2	0.0347	-95.404	Cytoplasm	other
FER		FER tyrosine kinase		TC1700001053.mm.2	0.0473	-95.499	Cytoplasm	kinase			lorlatinib
ARHGAP19		Rho GTPase activating protein 19		TC1900001510.mm.2	0.0226	-96.212	Cytoplasm	other		disease progression
CDCA7		cell division cycle associated 7		TC0200001056.mm.2	0.0388	-97.116	Nucleus	other
MAGED1		MAGE family member D1		TC0X00002648.mm.2	0.0223	-98.535	Plasma Membrane	transcription regulator
PARP3		poly(ADP-ribose) polymerase family member 3		TC0900003011.mm.2	0.0495	-99.123	Nucleus	enzyme			bevacizumab/olaparib,olaparib,rucaparib
PYURF		PIGY upstream reading frame		TC0600002353.mm.2	0.0217	-101.735	Cytoplasm	other
MTHFD1L		methylenetetrahydrofolate dehydrogenase (NADP+ dependent) 1 like		TC1000000015.mm.2	0.0448	-101.883	Cytoplasm	enzyme
AGFG2		ArfGAP with FG repeats 2		TC0500003452.mm.2	0.0225	-102.36	Other	other
TUFM		Tu translation elongation factor, mitochondrial		TC0700001804.mm.2	0.0138	-102.514	Cytoplasm	translation regulator
SERPINB9		serpin family B member 9		TC1300000364.mm.2	0.0303	-103.097	Cytoplasm	other
YJU2		YJU2 splicing factor homolog		TC1700000993.mm.2	0.0251	-103.116	Nucleus	other
NUDT3		nudix hydrolase 3		TC1700001741.mm.2	0.0258	-103.12	Cytoplasm	phosphatase
GNPAT		glyceronephosphate O-acyltransferase		TC0800003239.mm.2	0.00493	-104.011	Cytoplasm	enzyme		diagnosis
PBX1		PBX homeobox 1		TC0100003487.mm.2	0.00716	-104.121	Nucleus	transcription regulator
RALGAPB		Ral GTPase activating protein non-catalytic subunit beta		TC0200002429.mm.2	0.0256	-104.24	Cytoplasm	other
TSEN34		tRNA splicing endonuclease subunit 34		TC0700000018.mm.2	0.0242	-104.582	Nucleus	enzyme
NCOA2		nuclear receptor coactivator 2		TC0100001969.mm.2	0.0474	-105.009	Nucleus	transcription regulator
COQ7		coenzyme Q7, hydroxylase		TC0700004173.mm.2	0.000693	-105.113	Cytoplasm	enzyme
MPLKIP		M-phase specific PLK1 interacting protein		TC1300000120.mm.2	0.0467	-105.595	Nucleus	other
ATL3		atlastin GTPase 3		TC1900000140.mm.2	0.0128	-106.316	Cytoplasm	other
PFAS		phosphoribosylformylglycinamidine synthase		TC1100003026.mm.2	0.0264	-106.548	Cytoplasm	enzyme
ILF3		interleukin enhancer binding factor 3		TC0900000194.mm.2	0.0395	-106.704	Nucleus	transcription regulator
KARS1		lysyl-tRNA synthetase 1		TC0800002961.mm.2	0.00848	-107.716	Cytoplasm	enzyme		unspecified application
MPC2		mitochondrial pyruvate carrier 2		TC0100001520.mm.2	0.0274	-107.943	Plasma Membrane	other
GPRC5A		G protein-coupled receptor class C group 5 member A		TC0600001602.mm.2	0.00478	-108.083	Plasma Membrane	G-protein coupled receptor
NUP205		nucleoporin 205		TC0600000344.mm.2	0.0204	-110.507	Nucleus	other
VAMP3		vesicle associated membrane protein 3		TC0400004075.mm.2	0.0225	-110.534	Plasma Membrane	other
HMBS		hydroxymethylbilane synthase		TC0900002158.mm.2	0.0352	-110.599	Cytoplasm	enzyme
KAT2A		lysine acetyltransferase 2A		TC1100003780.mm.2	0.0352	-110.668	Cytoplasm	enzyme
DACT3		dishevelled binding antagonist of beta catenin 3		TC0700000240.mm.2	0.000305	-112.005	Cytoplasm	other
ACADSB		acyl-CoA dehydrogenase short/branched chain		TC0700001922.mm.2	0.0281	-112.722	Cytoplasm	enzyme
Tgtp1/Tgtp2		T cell specific GTPase 1		TC1100002643.mm.2	0.00048	-113.32	Other	enzyme
NRP2		neuropilin 2		TC0100000509.mm.2	0.0298	-114.13	Plasma Membrane	kinase
MYLIP		myosin regulatory light chain interacting protein		TC1300000522.mm.2	0.00406	-115.004	Cytoplasm	enzyme
GLO1		glyoxalase I		TC1700001805.mm.2	0.0247	-115.377	Cytoplasm	enzyme
RAB4A		RAB4A, member RAS oncogene family		TC0800001533.mm.2	0.0384	-115.53	Cytoplasm	enzyme
TTLL12		tubulin tyrosine ligase like 12		TC1500001979.mm.2	0.0346	-115.551	Cytoplasm	other
ASXL1		ASXL transcriptional regulator 1		TC0200002315.mm.2	0.0354	-116.43	Nucleus	transcription regulator		unspecified application
CTBP2		C-terminal binding protein 2		TC0700004667.mm.2	0.0152	-117.665	Nucleus	transcription regulator
CA13		carbonic anhydrase 13		TC0300000092.mm.2	0.0199	-117.681	Cytoplasm	enzyme			acetazolamide,benzthiazide,chlorothiazide,chlorthalidone,hydrochlorothiazide,methazolamide,sulfacetamide,topiramate,trichloromethiazide
MET		MET proto-oncogene, receptor tyrosine kinase		TC0600000131.mm.2	0.00529	-118.149	Plasma Membrane	kinase		diagnosis,disease progression,efficacy,prognosis,response to therapy,unspecified application	ABN401,ABT-700,AL2846,altiratinib,AMG 208,AMG 337,amivantamab,amuvatinib,anti-c-MET monoclonal antibody,antibody-drug conjugate ABBV-399,ARGX-111,BMS 777607,bozitinib,BPI-9016M,c-MET inhibitor,cabozantinib,cabozantinib/crizotinib,cabozantinib/erlotinib,cabozantinib/nivolumab,cabozantinib/tyrosine kinase inhibitor,capmatinib,capmatinib/gefitinib,crizotinib,crizotinib/erlotinib,crizotinib/gefitinib…
IRF2BPL		interferon regulatory factor 2 binding protein like		TC1200002110.mm.2	0.0479	-118.214	Nucleus	enzyme
CCDC80		coiled-coil domain containing 80		TC1600000667.mm.2	0.0176	-119.78	Nucleus	other
GPSM2		G protein signaling modulator 2		TC0300002750.mm.2	0.0238	-119.799	Nucleus	other
TMEM63A		transmembrane protein 63A		TC0100001724.mm.2	0.0333	-120.152	Plasma Membrane	ion channel
SAMM50		SAMM50 sorting and assembly machinery component		TC1500000784.mm.2	0.0107	-121.09	Cytoplasm	other
CHSY1		chondroitin sulfate synthase 1		TC0700000991.mm.2	0.00485	-122.486	Cytoplasm	enzyme
ABHD16A		abhydrolase domain containing 16A, phospholipase		TC1700000666.mm.2	0.0277	-122.784	Other	enzyme
MATR3		matrin 3		TC1800000311.mm.2	0.0401	-123.149	Nucleus	other
ADGRA2		adhesion G protein-coupled receptor A2		TC0800000348.mm.2	0.00128	-123.33	Plasma Membrane	G-protein coupled receptor
CAV2		caveolin 2		TC0600000127.mm.2	0.00649	-123.828	Plasma Membrane	other
TCERG1		transcription elongation regulator 1		TC1800000438.mm.2	0.0121	-124.449	Nucleus	transcription regulator
RUVBL1		RuvB like AAA ATPase 1		TC0600001033.mm.2	0.000136	-125.147	Nucleus	transcription regulator
TIMM17A		translocase of inner mitochondrial membrane 17A		TC0100003125.mm.2	0.0368	-127.03	Cytoplasm	transporter
MVD		mevalonate diphosphate decarboxylase		TC0800003069.mm.2	0.013	-127.209	Cytoplasm	enzyme
SYNPO		synaptopodin		TC1800001402.mm.2	0.00551	-127.86	Cytoplasm	other
UMPS		uridine monophosphate synthetase		TC1600001527.mm.2	0.0428	-128.835	Cytoplasm	enzyme			bevacizumab/gimeracil/irinotecan/oxonic acid/tegafur,cetuximab/gimeracil/irinotecan/oxonic acid/tegafur,gimeracil/irinotecan/oxonic acid/tegafur,gimeracil/oxonic acid/tegafur,oxonic acid,pyrazofurin
RNF187		ring finger protein 187		TC1100002836.mm.2	0.0307	-129.535	Nucleus	enzyme
TSR1		TSR1 ribosome maturation factor		TC1100001051.mm.2	0.0371	-129.893	Nucleus	other
SLC35A4		solute carrier family 35 member A4		TC1800000340.mm.2	0.0346	-130.65	Cytoplasm	transporter
CDCA4		cell division cycle associated 4		TC1200002439.mm.2	0.0281	-130.809	Nucleus	other
ACTR1B		actin related protein 1B		TC0100002189.mm.2	0.037	-130.845	Cytoplasm	other
KLHDC3		kelch domain containing 3		TC1700002185.mm.2	0.0395	-131.335	Cytoplasm	other
PDGFC		platelet derived growth factor C		TC0300000631.mm.2	0.0277	-131.892	Extracellular Space	growth factor
PWWP3B		PWWP domain containing 3B		TC0X00001367.mm.2	0.00273	-132.884	Cytoplasm	other
MAP2K6		mitogen-activated protein kinase kinase 6		TC1100001841.mm.2	0.0122	-133.564	Cytoplasm	kinase		prognosis
ILF2		interleukin enhancer binding factor 2		TC0300000799.mm.2	0.0174	-133.649	Nucleus	transcription regulator
SLTM		SAFB like transcription modulator		TC0900000938.mm.2	0.0229	-134.902	Nucleus	other
AK4		adenylate kinase 4		TC0400001034.mm.2	0.0131	-135.942	Cytoplasm	kinase
CDC42EP1		CDC42 effector protein 1		TC1500000654.mm.2	0.0457	-136.261	Extracellular Space	other
AVPI1		arginine vasopressin induced 1		TC1900001521.mm.2	0.0254	-136.513	Other	other
TBL1XR1		TBL1X receptor 1		TC0300000144.mm.2	0.0309	-137.09	Nucleus	transcription regulator
FSTL3		follistatin like 3		TC1000000817.mm.2	0.0174	-137.892	Extracellular Space	other
B4GALT2		beta-1,4-galactosyltransferase 2		TC0400004219.mm.2	0.0359	-138.713	Cytoplasm	enzyme
TP53INP2		tumor protein p53 inducible nuclear protein 2		TC0200002366.mm.2	0.0256	-139.592	Nucleus	other
MRPL58		mitochondrial ribosomal protein L58		TC1100001892.mm.2	0.0211	-139.984	Cytoplasm	enzyme
ELOF1		elongation factor 1 homolog		TC0900001899.mm.2	0.0417	-140.205	Nucleus	other
MED25		mediator complex subunit 25		TC0700002977.mm.2	0.00694	-141.02	Nucleus	other
DKC1		dyskerin pseudouridine synthase 1		TC0X00000735.mm.2	0.0332	-141.238	Nucleus	enzyme
BAG3		BAG cochaperone 3		TC0700001886.mm.2	0.0108	-141.261	Cytoplasm	other
ZC2HC1A		zinc finger C2HC-type containing 1A		TC0300000037.mm.2	0.0472	-141.323	Other	other
MECOM		MDS1 and EVI1 complex locus		TC0300001772.mm.2	0.0195	-141.773	Nucleus	transcription regulator		prognosis
Rpl22l1		ribosomal protein L22 like 1		TC0300000182.mm.2	0.0137	-142.106	Other	other
GPBP1		GC-rich promoter binding protein 1		TC1300002661.mm.2	0.0175	-142.185	Nucleus	transcription regulator
MRFAP1		Morf4 family associated protein 1		TC0500002265.mm.2	0.04	-142.933	Nucleus	other
RPN2		ribophorin II		TC0200002407.mm.2	0.0201	-143.313	Cytoplasm	enzyme
TAS1R1		taste 1 receptor member 1		TC0400004089.mm.2	0.0127	-143.983	Plasma Membrane	G-protein coupled receptor
CKAP4		cytoskeleton associated protein 4		TC1000002594.mm.2	0.0404	-144.225	Cytoplasm	other
PTPN12		protein tyrosine phosphatase non-receptor type 12		TC0500002010.mm.2	0.0101	-144.883	Cytoplasm	phosphatase
HIGD1A		HIG1 hypoxia inducible domain family member 1A		TC0900003275.mm.2	0.0168	-145.193	Cytoplasm	other
ARHGAP18		Rho GTPase activating protein 18		TC1000000240.mm.2	0.0397	-145.796	Cytoplasm	other
MCC		MCC regulator of WNT signaling pathway		TC1800001280.mm.2	0.00254	-146.319	Cytoplasm	other
METTL16		methyltransferase like 16		TC1100001049.mm.2	0.0248	-146.45	Nucleus	enzyme
SEMA3F		semaphorin 3F		TC0900003042.mm.2	0.00644	-146.705	Extracellular Space	other
FASN		fatty acid synthase		TC1100004233.mm.2	0.0174	-147.327	Cytoplasm	enzyme		diagnosis,efficacy	3-V bioscience-2640,acarbose/orlistat,cerulenin,orlistat,TVB-2640
SNRPD3		small nuclear ribonucleoprotein D3 polypeptide		TC1000000716.mm.2	0.0249	-147.812	Nucleus	other
NAGK		N-acetylglucosamine kinase		TC0600000941.mm.2	0.0127	-148.549	Cytoplasm	kinase
UBQLN1		ubiquilin 1		TC1300002095.mm.2	0.0135	-149.735	Cytoplasm	other		unspecified application
TEAD2		TEA domain transcription factor 2		TC0700000835.mm.2	0.0147	-150.14	Nucleus	transcription regulator
Apol9a/Apol9b		apolipoprotein L 9b		TC1500001809.mm.2	0.00358	-150.165	Other	other
ACTA2		actin alpha 2, smooth muscle		TC1900001415.mm.2	0.0202	-150.261	Cytoplasm	other		efficacy
AP1M1		adaptor related protein complex 1 subunit mu 1		TC0800000821.mm.2	0.0046	-150.883	Cytoplasm	transporter
CTDSP2		CTD small phosphatase 2		TC1000001542.mm.2	0.0405	-151.145	Nucleus	phosphatase
LRRCC1		leucine rich repeat and coiled-coil centrosomal protein 1		TC0300000090.mm.2	0.0274	-152.236	Nucleus	transporter
POLR1A		RNA polymerase I subunit A		TC0600000839.mm.2	0.0111	-152.29	Nucleus	enzyme
Foxp1		forkhead box P1		TC0600003601.mm.2	0.0395	-152.837	Nucleus	transcription regulator
STOML2		stomatin like 2		TC0400002516.mm.2	0.00836	-153.135	Plasma Membrane	other		prognosis
THRAP3		thyroid hormone receptor associated protein 3		TC0400003530.mm.2	0.0262	-153.903	Nucleus	transcription regulator
EPN2		epsin 2		TC1100002918.mm.2	0.0354	-155.94	Cytoplasm	other
LY75		lymphocyte antigen 75		TC0200003601.mm.2	0.0354	-156.499	Plasma Membrane	transmembrane receptor			CDX 1401,MEN1309
SLAIN2		SLAIN motif family member 2		TC0500000676.mm.2	0.0332	-156.613	Cytoplasm	other
TYMS		thymidylate synthetase		TC0500002152.mm.2	0.0284	-158.789	Nucleus	enzyme		diagnosis,disease progression,efficacy,prognosis,response to therapy	1843U89,5-fluorouracil,5-fluorouracil/gemcitabine,5-fluorouracil/imiquimod,5-fluorouracil/irinotecan,5-fluorouracil/irinotecan/oxaliplatin,5-fluorouracil/oxaliplatin,bevacizumab/5-fluorouracil,bevacizumab/5-fluorouracil/irinotecan/oxaliplatin,bevacizumab/capecitabine,bevacizumab/capecitabine/irinotecan,bevacizumab/capecitabine/irinotecan/oxaliplatin,bevacizumab/capecitabine/oxaliplatin,bevacizuma…
LHFPL6		LHFPL tetraspan subfamily member 6		TC0300000387.mm.2	0.0293	-159.876	Other	other
UBTD2		ubiquitin domain containing 2		TC1100000342.mm.2	0.00183	-159.928	Other	other
IRF1		interferon regulatory factor 1		TC1100000614.mm.2	0.0111	-160.192	Nucleus	transcription regulator
RARA		retinoic acid receptor alpha		TC1100001587.mm.2	0.0169	-160.276	Nucleus	ligand-dependent nuclear receptor		diagnosis	acitretin,adapalene,AGN 190299,alitretinoin,arsenic trioxide,daunorubicin/tretinoin,doxorubicin/tretinoin,etretinate,halobetasol propionate/tazarotene,idarubicin/tretinoin,isotretinoin,mitoxantrone/tretinoin,NRX-195183,tamibarotene,tazarotene,theophylline/tretinoin/valproic acid,tretinoin
IGFBP4		insulin like growth factor binding protein 4		TC1100001592.mm.2	0.0184	-160.414	Extracellular Space	other
ADGRL2		adhesion G protein-coupled receptor L2		TC0300003113.mm.2	0.0257	-161.253	Plasma Membrane	G-protein coupled receptor
VASN		vasorin		TC1600002168.mm.2	0.00302	-162.356	Plasma Membrane	other
CDCA3		cell division cycle associated 3		TC0600001433.mm.2	0.0184	-162.428	Cytoplasm	other
DDX56		DEAD-box helicase 56		TC1100002166.mm.2	0.0289	-162.879	Nucleus	enzyme
TNFRSF1B		TNF receptor superfamily member 1B		TC0400003957.mm.2	0.0316	-163.781	Plasma Membrane	transmembrane receptor		efficacy,safety	BI-1808
PCK2		phosphoenolpyruvate carboxykinase 2, mitochondrial		TC1400000781.mm.2	0.0412	-164.409	Cytoplasm	kinase
FARP1		FERM, ARH/RhoGEF and pleckstrin domain protein 1		TC1400001315.mm.2	0.0176	-164.598	Plasma Membrane	other
STAT6		signal transducer and activator of transcription 6		TC1000001568.mm.2	0.0489	-164.937	Nucleus	transcription regulator		prognosis,response to therapy
CHTF8		chromosome transmission fidelity factor 8		TC0800002861.mm.2	0.0396	-167.531	Cytoplasm	other
QKI		QKI, KH domain containing RNA binding		TC1700001429.mm.2	0.00226	-169.601	Nucleus	other
FAM171A2		family with sequence similarity 171 member A2		TC1100003838.mm.2	0.0273	-170.047	Other	other
FGF7		fibroblast growth factor 7		TC0200001894.mm.2	0.0052	-171.061	Extracellular Space	growth factor
MOV10		Mov10 RISC complex RNA helicase		TC0300002659.mm.2	0.0205	-175.951	Nucleus	enzyme
HMGCR		3-hydroxy-3-methylglutaryl-CoA reductase		TC1300002474.mm.2	0.0202	-175.957	Cytoplasm	enzyme		efficacy	amlodipine/atorvastatin,amlodipine/ezetimibe/losartan/rosuvastatin,aspirin/pravastatin,atorvastatin,atorvastatin/choline fenofibrate,atorvastatin/ezetimibe,atorvastatin/niacin,beta-hydroxy simvastatin acid,cerivastatin,crilvastatin,ezetimibe/fluvastatin,ezetimibe/rosuvastatin,ezetimibe/simvastatin,fenofibrate/pravastatin,fenofibrate/simvastatin,fenofibric acid/rosuvastatin,fluvastatin,lovastatin,…
ANKH		ANKH inorganic pyrophosphate transport regulator		TC1500000175.mm.2	0.0188	-176.116	Plasma Membrane	transporter
SH3BGRL3		SH3 domain binding glutamate rich protein like 3		TC0400003725.mm.2	0.0278	-177.424	Nucleus	other
CRIM1		cysteine rich transmembrane BMP regulator 1		TC1700001178.mm.2	0.0462	-177.876	Extracellular Space	kinase		unspecified application
TIMM8A		translocase of inner mitochondrial membrane 8A		TC0X00002993.mm.2	0.035	-178.379	Cytoplasm	transporter
CASP4		caspase 4		TC0900000032.mm.2	0.0482	-178.984	Cytoplasm	peptidase
TTC13		tetratricopeptide repeat domain 13		TC0800003173.mm.2	0.0256	-182.676	Other	other
NRN1		neuritin 1		TC1300001812.mm.2	0.0127	-183.182	Cytoplasm	other
TUBB2A		tubulin beta 2A class IIa		TC1300001779.mm.2	0.00311	-185.475	Cytoplasm	other			6-mercaptopurine/vincristine,ABT-751,batabulin,bevacizumab/docetaxel,bevacizumab/docetaxel/prednisone/thalidomide/zoledronic acid,bevacizumab/paclitaxel,bevacizumab/paclitaxel/pemetrexed,bevacizumab/paclitaxel/topotecan,BMS-275183,capecitabine/docetaxel,capecitabine/docetaxel/gemcitabine,capecitabine/docetaxel/oxaliplatin/trastuzumab,cevipabulin,colchicine,colchicine/probenecid,crolibulin,cycloph…
SF3B1		splicing factor 3b subunit 1		TC0100002353.mm.2	0.0336	-187.66	Nucleus	other			H3B-8800
BYSL		bystin like		TC1700002208.mm.2	0.0477	-188.889	Nucleus	other
Ccl9		chemokine (C-C motif) ligand 9		TC1100003397.mm.2	0.00187	-190.586	Extracellular Space	cytokine		unspecified application
NAB2		NGFI-A binding protein 2		TC1000003120.mm.2	0.0278	-190.597	Nucleus	transcription regulator
RBMS3		RNA binding motif single stranded interacting protein 3		TC0900003204.mm.2	0.00171	-190.683	Cytoplasm	other
KIF11		kinesin family member 11		TC1900000529.mm.2	0.0474	-190.732	Nucleus	other			4SC-205,ALN-VSP02,AZD4877,filanesib,ispinesib,litronesib,MK-0731,SB-743921
LURAP1L		leucine rich adaptor protein 1 like		TC0400000811.mm.2	0.0302	-190.836	Other	other
F3		coagulation factor III, tissue factor		TC0300001236.mm.2	0.0448	-191.369	Plasma Membrane	transmembrane receptor		efficacy,unspecified application	ALT-836,tisotumab vedotin
NIPSNAP1		nipsnap homolog 1		TC1100000053.mm.2	0.00742	-192.033	Cytoplasm	enzyme
PITPNA		phosphatidylinositol transfer protein alpha		TC1100001074.mm.2	0.0414	-195.619	Cytoplasm	transporter		diagnosis
GNG12		G protein subunit gamma 12		TC0600000775.mm.2	0.0204	-195.646	Plasma Membrane	enzyme
ADAMTS1		ADAM metallopeptidase with thrombospondin type 1 motif 1		TC1600001974.mm.2	0.0371	-196.328	Extracellular Space	peptidase
CTPS1		CTP synthase 1		TC0400003437.mm.2	0.0243	-198.648	Nucleus	enzyme			cytidine triphosphate synthetase inhibitor
COLGALT1		collagen beta(1-O)galactosyltransferase 1		TC0800000798.mm.2	0.00885	-200.942	Cytoplasm	enzyme
INSIG1		insulin induced gene 1		TC0500000260.mm.2	0.019	-202.329	Cytoplasm	other
DIPK1A		divergent protein kinase domain 1A		TC0500002936.mm.2	0.0269	-202.467	Other	other
WDR55		WD repeat domain 55		TC1800000344.mm.2	0.0399	-204.29	Nucleus	other
GRHPR		glyoxylate and hydroxypyruvate reductase		TC0400000481.mm.2	0.0347	-204.417	Cytoplasm	enzyme
ACTN1		actinin alpha 1		TC1200001990.mm.2	0.0457	-205.214	Cytoplasm	transcription regulator
MSRB3		methionine sulfoxide reductase B3		TC1000003032.mm.2	0.0132	-206.195	Cytoplasm	enzyme
AURKA		aurora kinase A		TC0200005271.mm.2	0.0218	-209.104	Nucleus	kinase		efficacy	alisertib,AMG 900,AT-9283,CYC 116,danusertib,ilorasertib,MK 5108,MLN8054,SNS 314,TAS-119,tozasertib,TTP607
PCDH18		protocadherin 18		TC0300001932.mm.2	0.0155	-209.391	Extracellular Space	other
STT3B		STT3 oligosaccharyltransferase complex catalytic subunit B		TC0900003182.mm.2	0.0287	-209.687	Cytoplasm	enzyme
HNRNPA2B1		heterogeneous nuclear ribonucleoprotein A2/B1		TC0600002265.mm.2	0.045	-215.286	Nucleus	other
KIF20A		kinesin family member 20A		TC1800000291.mm.2	0.00368	-218.422	Cytoplasm	other
SFXN1		sideroflexin 1		TC1300000623.mm.2	0.00107	-220.361	Cytoplasm	transporter
GASK1B		golgi associated kinase 1B		TC0300000627.mm.2	0.0313	-221.134	Cytoplasm	other
MCM6		minichromosome maintenance complex component 6		TC0100003026.mm.2	0.0359	-223.728	Nucleus	enzyme
ERGIC1		endoplasmic reticulum-golgi intermediate compartment 1		TC1700000415.mm.2	0.0278	-225.394	Cytoplasm	other
ISYNA1		inositol-3-phosphate synthase 1		TC0800000756.mm.2	0.0414	-226.323	Cytoplasm	enzyme
HNRNPA0		heterogeneous nuclear ribonucleoprotein A0		TC1300002093.mm.2	0.0382	-226.423	Nucleus	other
Hmgn3		high mobility group nucleosomal binding domain 3		TC0900002764.mm.2	0.0145	-227.26	Nucleus	other
YWHAB		tyrosine 3-monooxygenase/tryptophan 5-monooxygenase activation protein beta		TC0200002499.mm.2	0.0105	-227.68	Cytoplasm	other
CCNB2		cyclin B2		TC0900002593.mm.2	0.0423	-229.217	Cytoplasm	other
CDC42EP2		CDC42 effector protein 2		TC1900000991.mm.2	0.00175	-230.016	Plasma Membrane	other
RND3		Rho family GTPase 3		TC0200003512.mm.2	0.0431	-231.15	Cytoplasm	enzyme
GYS1		glycogen synthase 1		TC0700000847.mm.2	0.024	-231.522	Cytoplasm	enzyme
ADAM9		ADAM metallopeptidase domain 9		TC0800001901.mm.2	0.0383	-233.279	Plasma Membrane	peptidase		efficacy,prognosis	IMGC936
H1f1		H1.1 linker histone, cluster member		TC1300000262.mm.2	0.00615	-233.409	Nucleus	other
2200002D01Rik		RIKEN cDNA 2200002D01 gene		TC0700002719.mm.2	0.00863	-236.967	Nucleus	other
RGMA		repulsive guidance molecule BMP co-receptor a		TC0700001064.mm.2	0.0353	-237.158	Plasma Membrane	other
EMC8		ER membrane protein complex subunit 8		TC0800003249.mm.2	0.0253	-237.276	Cytoplasm	other
PTGS1		prostaglandin-endoperoxide synthase 1		TC0200000651.mm.2	0.0143	-239.035	Cytoplasm	enzyme		efficacy	8Z,11Z,14Z-eicosatrienoic acid,acetaminophen,acetaminophen/aspirin/caffeine,acetaminophen/aspirin/codeine,acetaminophen/butalbital,acetaminophen/butalbital/caffeine,acetaminophen/butalbital/caffeine/codeine,acetaminophen/caffeine/chlorpheniramine/hydrocodone/phenylephrine,acetaminophen/caffeine/dihydrocodeine,acetaminophen/cetirizine/prednisolone,acetaminophen/clemastine/pseudoephedrine,acetamino…
DDX39B		DExD-box helicase 39B		TC1700002787.mm.2	0.0256	-241.207	Nucleus	enzyme		safety
SOX9		SRY-box transcription factor 9		TC1100001853.mm.2	0.0207	-242.534	Nucleus	transcription regulator		disease progression,prognosis
FAM162A		family with sequence similarity 162 member A		TC1600001559.mm.2	0.0181	-244.051	Cytoplasm	other
SSR1		signal sequence receptor subunit 1		TC1300001827.mm.2	0.0446	-244.635	Cytoplasm	other
SLC6A6		solute carrier family 6 member 6		TC0600001092.mm.2	0.0303	-245.618	Plasma Membrane	transporter
NOP16		NOP16 nucleolar protein		TC1300002036.mm.2	0.0342	-247.275	Nucleus	other
CYP51A1		cytochrome P450 family 51 subfamily A member 1		TC0500001894.mm.2	0.0494	-251.149	Cytoplasm	enzyme			betamethasone/clotrimazole,bifonazole,clotrimazole,econazole,efinaconazole,fluconazole,itraconazole,ketoconazole,luliconazole,miconazole,oxiconazole,posaconazole,sertaconazole,terconazole,voriconazole
TMEM97		transmembrane protein 97		TC1100003300.mm.2	0.0352	-252.821	Extracellular Space	other			CT1812
EGR1		early growth response 1		TC1800000301.mm.2	0.026	-253.485	Nucleus	transcription regulator		diagnosis,efficacy
SFPQ		splicing factor proline and glutamine rich		TC0400001477.mm.2	0.039	-254.918	Nucleus	other
ACAT2		acetyl-CoA acetyltransferase 2		TC1700001459.mm.2	0.0091	-255.311	Cytoplasm	enzyme
ELOVL6		ELOVL fatty acid elongase 6		TC0300001306.mm.2	0.00792	-256.328	Cytoplasm	enzyme
YBX3		Y-box binding protein 3		TC0600003268.mm.2	0.0253	-258.579	Nucleus	transcription regulator
GSPT1		G1 to S phase transition 1		TC1600001214.mm.2	0.0184	-258.804	Cytoplasm	translation regulator
COL6A1		collagen type VI alpha 1 chain		TC1000002406.mm.2	0.0191	-258.869	Extracellular Space	other			collagenase clostridium histolyticum
TCP1		t-complex 1		TC1700000143.mm.2	0.0269	-258.892	Cytoplasm	other
MRC2		mannose receptor C type 2		TC1100001748.mm.2	0.0478	-259.057	Plasma Membrane	transmembrane receptor
DPY30		dpy-30 histone methyltransferase complex regulatory subunit		TC1700002534.mm.2	0.0109	-259.56	Nucleus	other
PPA1		inorganic pyrophosphatase 1		TC1000000571.mm.2	0.00401	-260.742	Cytoplasm	enzyme
RBP1		retinol binding protein 1		TC0900001232.mm.2	0.0385	-262.559	Extracellular Space	transporter		diagnosis
ADAMTS2		ADAM metallopeptidase with thrombospondin type 1 motif 2		TC1100000547.mm.2	0.0218	-265.851	Extracellular Space	peptidase		diagnosis,efficacy
FKBP1A		FKBP prolyl isomerase 1A		TC0200002263.mm.2	0.036	-266.022	Cytoplasm	enzyme		unspecified application	corticosteroid/everolimus/tacrolimus,corticosteroid/sirolimus,cyclosporine A/sirolimus/tacrolimus,cyclosporine A/tacrolimus,everolimus,everolimus/exemestane,everolimus/fulvestrant,everolimus/gefitinib,everolimus/lenvatinib,everolimus/letrozole,everolimus/paclitaxel,everolimus/panobinostat,everolimus/pasireotide,everolimus/ribociclib,everolimus/sorafenib,everolimus/tamoxifen,everolimus/vandetanib,…
AHCY		adenosylhomocysteinase		TC0200004953.mm.2	0.026	-266.808	Cytoplasm	enzyme		unspecified application	3-deazaaristeromycin,3-deazaneplanocin,6'-C-methylneplanocin A,9-(2',3'-dihydroxycyclopent-4'-enyl)adenine,cyanovirin-N,neplanocin A
HAT1		histone acetyltransferase 1		TC0200001036.mm.2	0.00824	-267.156	Nucleus	enzyme
FDPS		farnesyl diphosphate synthase		TC0300002334.mm.2	0.0482	-268.763	Cytoplasm	enzyme			alendronate/cholecalciferol,alendronic acid,docetaxel/zoledronic acid,ibandronic acid,minodronate,pamidronic acid,risedronic acid,zoledronic acid
SEH1L		SEH1 like nucleoporin		TC1800000710.mm.2	0.0192	-269.855	Cytoplasm	transporter
TP53		tumor protein p53		TC1100000916.mm.2	0.0441	-270.091	Nucleus	transcription regulator		diagnosis,disease progression,efficacy,prognosis,response to therapy,unspecified application	ALT-801,azurin 50-77,BI 907828,cenersen,CGM097,COTI-2,eprenetapopt,kevetrin,PC14586
PSMG1		proteasome assembly chaperone 1		TC1600002135.mm.2	0.018	-270.945	Plasma Membrane	other
KDELR2		KDEL endoplasmic reticulum protein retention receptor 2		TC0500001732.mm.2	0.0196	-273.791	Cytoplasm	other
MAP6		microtubule associated protein 6		TC0700001382.mm.2	0.0306	-274.988	Cytoplasm	other
CLSTN1		calsyntenin 1		TC0400001957.mm.2	0.00733	-278.602	Plasma Membrane	other		diagnosis
VCAM1		vascular cell adhesion molecule 1		TC0300002802.mm.2	0.0247	-279.103	Plasma Membrane	transmembrane receptor		diagnosis,disease progression,efficacy,prognosis,unspecified application
Gm21992		predicted gene 21992		TSUnmapped00000025.mm.2	0.0388	-280.787	Other	other
LDLR		low density lipoprotein receptor		TC0900000204.mm.2	0.0216	-281.962	Plasma Membrane	transporter		disease progression,unspecified application	iodine I 131 iodocholesterol
PRKCA		protein kinase C alpha		TC1100003966.mm.2	0.0424	-282.706	Cytoplasm	kinase			aprinocarsen,ingenol mebutate,L-threo-safingol,midostaurin
TSPAN4		tetraspanin 4		TC0700002056.mm.2	0.000975	-283.057	Plasma Membrane	other
TRIM24		tripartite motif containing 24		TC0600000362.mm.2	0.0401	-283.744	Nucleus	transcription regulator
CTNNA1		catenin alpha 1		TC1800000306.mm.2	0.0461	-283.986	Plasma Membrane	other		diagnosis
NANS		N-acetylneuraminate synthase		TC0400000507.mm.2	0.0165	-290.028	Cytoplasm	enzyme
SERPINB1		serpin family B member 1		TC1300001762.mm.2	0.0113	-290.082	Cytoplasm	other
SPP1		secreted phosphoprotein 1		TC0500001025.mm.2	0.0199	-293.333	Extracellular Space	cytokine		diagnosis,efficacy,unspecified application
UTP14C		UTP14C small subunit processome component		TC0100000682.mm.2	0.0194	-294.641	Nucleus	other
H3C15		H3 clustered histone 15		TC1300000247.mm.2	0.0414	-296.235	Nucleus	other
FABP5		fatty acid binding protein 5		TC0300000060.mm.2	0.0474	-296.619	Cytoplasm	transporter		disease progression
RBM8A		RNA binding motif protein 8A		TC0300000953.mm.2	0.0121	-297.758	Nucleus	other
TBL1X		transducin beta like 1 X-linked		TC0X00000772.mm.2	0.02	-299.501	Nucleus	transcription regulator
EGLN1		egl-9 family hypoxia inducible factor 1		TC0800003178.mm.2	0.0229	-308.537	Cytoplasm	enzyme		prognosis
OGN		osteoglycin		TC1300000569.mm.2	0.00332	-309.544	Extracellular Space	growth factor
PTX3		pentraxin 3		TC0300000537.mm.2	0.0405	-310.09	Extracellular Space	other		efficacy
DBP		D-box binding PAR bZIP transcription factor		TC0700000861.mm.2	0.0109	-310.309	Nucleus	transcription regulator
NPR3		natriuretic peptide receptor 3		TC1500001215.mm.2	0.0133	-311.417	Plasma Membrane	G-protein coupled receptor			linaclotide,nesiritide
SERF2		small EDRK-rich factor 2		TC0200005481.mm.2	0.0447	-312.881	Other	other
CDCA8		cell division cycle associated 8		TC0400003516.mm.2	0.0437	-313.303	Nucleus	other
PRKACA		protein kinase cAMP-activated catalytic subunit alpha		TC0800000938.mm.2	0.0415	-316.123	Cytoplasm	kinase
FKBP4		FKBP prolyl isomerase 4		TC0600003205.mm.2	0.0209	-317.949	Nucleus	enzyme
SQLE		squalene epoxidase		TC1500000432.mm.2	0.0273	-317.968	Cytoplasm	enzyme			butenafine,naftifine,terbinafine,tolnaftate
NUDT4		nudix hydrolase 4		TC1000002729.mm.2	0.0163	-319.142	Cytoplasm	phosphatase
DAP		death associated protein		TC1500000199.mm.2	0.00776	-319.833	Cytoplasm	transcription regulator
METTL9		methyltransferase like 9		TC0700001739.mm.2	0.0429	-323.112	Other	other		unspecified application
GLIPR2		GLI pathogenesis related 2		TC0400000458.mm.2	0.0203	-326.879	Cytoplasm	other
CCN4		cellular communication network factor 4		TC1500000489.mm.2	0.0199	-332.091	Extracellular Space	other
EIF4E		eukaryotic translation initiation factor 4E		TC0300001416.mm.2	0.0245	-332.176	Cytoplasm	translation regulator		prognosis	ISIS 183750
SRSF3		serine and arginine rich splicing factor 3		TC1700000494.mm.2	0.0167	-332.436	Nucleus	other
Marcks		myristoylated alanine rich protein kinase C substrate		TC1000002008.mm.2	0.0121	-334.379	Plasma Membrane	other
BCAT1		branched chain amino acid transaminase 1		TC0600003412.mm.2	0.00685	-334.602	Cytoplasm	enzyme
NME1		NME/NM23 nucleoside diphosphate kinase 1		TC1100004296.mm.2	0.0477	-339.437	Cytoplasm	kinase		unspecified application
RTN3		reticulon 3		TC1900001045.mm.2	0.0322	-341.647	Cytoplasm	other
SMIM12		small integral membrane protein 12		TC0400001487.mm.2	0.0437	-343.498	Other	other
FKBP10		FKBP prolyl isomerase 10		TC1100001624.mm.2	0.00448	-343.552	Cytoplasm	enzyme
H2BC4		H2B clustered histone 4		TC1300000249.mm.2	0.00434	-346.32	Nucleus	other
SNRPA1		small nuclear ribonucleoprotein polypeptide A'		TC0700000989.mm.2	0.0109	-348.281	Nucleus	other
UBE2C		ubiquitin conjugating enzyme E2 C		TC0200002532.mm.2	0.0104	-351.674	Cytoplasm	enzyme
PPP2R1B		protein phosphatase 2 scaffold subunit Abeta		TC0900000609.mm.2	0.014	-352.028	Plasma Membrane	phosphatase
DIPK2A		divergent protein kinase domain 2A		TC0900002857.mm.2	0.0368	-352.95	Cytoplasm	other
NAP1L1		nucleosome assembly protein 1 like 1		TC1000001298.mm.2	0.0426	-353.712	Nucleus	other
CRTAP		cartilage associated protein		TC0900003168.mm.2	0.0155	-357.869	Extracellular Space	other
ADAMTS5		ADAM metallopeptidase with thrombospondin type 1 motif 5		TC1600001976.mm.2	0.0202	-357.913	Extracellular Space	peptidase			M6495
EIF3I		eukaryotic translation initiation factor 3 subunit I		TC0400003604.mm.2	0.0103	-358.931	Cytoplasm	translation regulator
TTYH2		tweety family member 2		TC1100001875.mm.2	0.0324	-358.981	Other	ion channel
COX7B		cytochrome c oxidase subunit 7B		TC0X00001065.mm.2	0.0101	-372.123	Cytoplasm	enzyme
TSC22D2		TSC22 domain family member 2		TC0300000453.mm.2	0.0238	-373.058	Nucleus	transcription regulator
H2BC3		H2B clustered histone 3		TC1300000259.mm.2	0.0129	-373.282	Nucleus	other
YWHAQ		tyrosine 3-monooxygenase/tryptophan 5-monooxygenase activation protein theta		TC1200001492.mm.2	0.0101	-375.457	Cytoplasm	other
C1orf21		chromosome 1 open reading frame 21		TC0100003258.mm.2	0.0211	-376.344	Other	other
SH3KBP1		SH3 domain containing kinase binding protein 1		TC0X00001625.mm.2	0.0016	-384.974	Cytoplasm	other
IDH1		isocitrate dehydrogenase (NADP(+)) 1		TC0100002481.mm.2	0.00319	-385.715	Cytoplasm	enzyme		unspecified application	BAY1436032,DS-1001,HMPL-306,IDH1 inhibitor,IDH305,ivosidenib,LY3410738,olutasidenib
FSTL1		follistatin like 1		TC1600000536.mm.2	0.0406	-394.605	Extracellular Space	other
TM4SF1		transmembrane 4 L six family member 1		TC0300002023.mm.2	0.0238	-400.464	Plasma Membrane	other
LOXL3		lysyl oxidase like 3		TC0600000914.mm.2	0.0333	-403.134	Extracellular Space	enzyme
PRRX1		paired related homeobox 1		TC0100003409.mm.2	0.0205	-407.263	Nucleus	transcription regulator
DDX39A		DExD-box helicase 39A		TC0800000932.mm.2	0.00426	-408.338	Nucleus	enzyme
GNAS		GNAS complex locus		TC0200002700.mm.2	0.00532	-408.434	Plasma Membrane	enzyme		unspecified application
CACYBP		calcyclin binding protein		TC0100003351.mm.2	0.025	-410.453	Nucleus	other
SKP2		S-phase kinase associated protein 2		TC1500001192.mm.2	0.0338	-415.724	Nucleus	other		diagnosis
CCNA2		cyclin A2		TC0300001856.mm.2	0.0133	-425.55	Nucleus	other		efficacy,prognosis
CENPA		centromere protein A		TC0500000298.mm.2	0.00838	-426.273	Nucleus	other
CD248		CD248 molecule		TC1900000055.mm.2	0.0479	-427.247	Plasma Membrane	other			ontuxizumab
RCN1		reticulocalbin 1		TC0200004264.mm.2	0.0128	-435.696	Cytoplasm	other
CNN2		calponin 2		TC1000000834.mm.2	0.0417	-437.505	Cytoplasm	other
Tmsb4x (includes others)		thymosin, beta 4, X chromosome		TC0X00003358.mm.2	0.0189	-437.944	Cytoplasm	other
SLC25A24		solute carrier family 25 member 24		TC0300001159.mm.2	0.000496	-439.452	Cytoplasm	transporter
ARF1		ADP ribosylation factor 1		TC1100002847.mm.2	0.00378	-440.639	Cytoplasm	enzyme
LMNA		lamin A/C		TC0300002313.mm.2	0.038	-442.781	Nucleus	other
ATP5F1B		ATP synthase F1 subunit beta		TC1000001584.mm.2	0.0153	-443.028	Cytoplasm	transporter
PSME2		proteasome activator subunit 2		TC1400002091.mm.2	0.0176	-445.943	Cytoplasm	peptidase
ASPH		aspartate beta-hydroxylase		TC0400002189.mm.2	0.0333	-449.061	Cytoplasm	enzyme
VCAN		versican		TC1300002392.mm.2	0.00948	-453.37	Extracellular Space	other
SYNCRIP		synaptotagmin binding cytoplasmic RNA interacting protein		TC0900003342.mm.2	0.0172	-462.283	Nucleus	other			supinoxin
SDC2		syndecan 2		TC1500000221.mm.2	0.0229	-464.203	Plasma Membrane	other
Nedd4		neural precursor cell expressed, developmentally down-regulated 4		TC0900000976.mm.2	0.0367	-480.84	Cytoplasm	enzyme
LOXL1		lysyl oxidase like 1		TC0900002391.mm.2	0.00527	-481.334	Extracellular Space	enzyme		unspecified application
MCM3		minichromosome maintenance complex component 3		TC0100002033.mm.2	0.00968	-484.799	Nucleus	enzyme
HNRNPH1		heterogeneous nuclear ribonucleoprotein H1		TC1100000544.mm.2	0.0141	-487.307	Nucleus	other		diagnosis
APCDD1		APC down-regulated 1		TC1800000646.mm.2	0.0248	-488.12	Plasma Membrane	other
SERPINF1		serpin family F member 1		TC1100003222.mm.2	0.0456	-492.929	Extracellular Space	other
FBL		fibrillarin		TC0700000487.mm.2	0.0358	-494.36	Nucleus	enzyme
ANKRD1		ankyrin repeat domain 1		TC1900001437.mm.2	0.0314	-500.729	Cytoplasm	transcription regulator
UBA1		ubiquitin like modifier activating enzyme 1		TC0X00000212.mm.2	0.0236	-501.128	Cytoplasm	enzyme			MLN7243
CBX5		chromobox 5		TC1500002309.mm.2	0.0196	-515.005	Nucleus	transcription regulator
HNRNPD		heterogeneous nuclear ribonucleoprotein D		TC0500002827.mm.2	0.00549	-523.62	Nucleus	transcription regulator
THBS1		thrombospondin 1		TC0200001729.mm.2	0.00186	-525.443	Extracellular Space	other		diagnosis,efficacy
RAC1		Rac family small GTPase 1		TC0500003560.mm.2	0.00453	-525.743	Plasma Membrane	enzyme
PRKCI		protein kinase C iota		TC0300000206.mm.2	0.00658	-528.426	Cytoplasm	kinase		unspecified application	ingenol mebutate
SRM		spermidine synthase		TC0400001934.mm.2	0.017	-531.585	Cytoplasm	enzyme
UBE2S		ubiquitin conjugating enzyme E2 S		TC0700002173.mm.2	0.0188	-544.613	Nucleus	enzyme
LIMA1		LIM domain and actin binding 1		TC1500002223.mm.2	0.0437	-549.641	Cytoplasm	other
SLC38A2		solute carrier family 38 member 2		TC1500002142.mm.2	0.00464	-553.139	Plasma Membrane	transporter
SRSF1		serine and arginine rich splicing factor 1		TC1100001359.mm.2	0.0332	-569.478	Nucleus	other
FZD2		frizzled class receptor 2		TC1100001694.mm.2	0.049	-577.054	Plasma Membrane	G-protein coupled receptor			vantictumab,wnt-5a mimic hexapeptide foxy-5
CBX3		chromobox 3		TC0600000608.mm.2	0.00354	-581.74	Nucleus	transcription regulator
H2BC13		H2B clustered histone 13		TC1300000192.mm.2	0.0427	-583.873	Nucleus	other
H3C12		H3 clustered histone 12		TC1300000246.mm.2	0.0291	-586.047	Nucleus	other
EIF1AY		eukaryotic translation initiation factor 1A Y-linked		TC0X00001617.mm.2	0.0242	-589.632	Other	translation regulator
MBNL1		muscleblind like splicing regulator 1		TC0300000485.mm.2	0.0245	-594.75	Nucleus	other
H4C13		H4 clustered histone 13		TC1300001564.mm.2	0.018	-595.491	Nucleus	other
H1f5		H1.5 linker histone, cluster member		TC1300001560.mm.2	0.0144	-608.629	Nucleus	other
Anp32a		acidic (leucine-rich) nuclear phosphoprotein 32 family, member A		TC0900000786.mm.2	0.0257	-610.921	Nucleus	other
MEDAG		mesenteric estrogen dependent adipogenesis		TC0500003722.mm.2	0.00134	-615.618	Cytoplasm	other
IDH2		isocitrate dehydrogenase (NADP(+)) 2		TC0700003581.mm.2	0.0132	-618.384	Cytoplasm	enzyme		unspecified application	enasidenib,HMPL-306,TQB3455
JPT1		Jupiter microtubule associated homolog 1		TC1100004076.mm.2	0.0218	-622.453	Nucleus	other		unspecified application
P4HA1		prolyl 4-hydroxylase subunit alpha 1		TC1000000531.mm.2	0.0144	-623.975	Cytoplasm	enzyme		unspecified application
SEPTIN11		septin 11		TC0500000888.mm.2	0.0124	-633.178	Nucleus	other
Tpm4		tropomyosin 4		TC0800000814.mm.2	0.00266	-633.844	Cytoplasm	other
FBLN2		fibulin 2		TC0600001083.mm.2	0.0382	-639.554	Extracellular Space	other
D17H6S56E-5		DNA segment, Chr 17, human D6S56E 5		TC1700001938.mm.2	0.0163	-657.906	Other	other
Tpm1		tropomyosin 1, alpha		TC0900002541.mm.2	0.0141	-658.249	Plasma Membrane	other
UGDH		UDP-glucose 6-dehydrogenase		TC0500002486.mm.2	0.00189	-661.529	Nucleus	enzyme		diagnosis
Ccl7		chemokine (C-C motif) ligand 7		TC1100001220.mm.2	0.0267	-668.573	Extracellular Space	cytokine		unspecified application
Ewsr1		Ewing sarcoma breakpoint region 1		TC1100002126.mm.2	0.0494	-668.593	Nucleus	other		unspecified application
CAV1		caveolin 1		TC0600000128.mm.2	0.0449	-674.024	Plasma Membrane	transmembrane receptor		diagnosis
CAVIN1		caveolae associated protein 1		TC1100003791.mm.2	0.0108	-674.235	Nucleus	transcription regulator
NFIX		nuclear factor I X		TC0800002589.mm.2	0.0206	-679.139	Nucleus	transcription regulator
FSCN1		fascin actin-bundling protein 1		TC0500001724.mm.2	0.00881	-688.497	Cytoplasm	other		unspecified application
TIMP3		TIMP metallopeptidase inhibitor 3		TC1000001044.mm.2	0.0172	-697.626	Extracellular Space	other		diagnosis,prognosis,unspecified application
HMGCS1		3-hydroxy-3-methylglutaryl-CoA synthase 1		TC1300001353.mm.2	0.00924	-698.289	Cytoplasm	enzyme
PPP3CA		protein phosphatase 3 catalytic subunit alpha		TC0300001382.mm.2	0.0181	-710.476	Cytoplasm	phosphatase			cyclosporin A,cyclosporin A/methotrexate,methylprednisolone/tacrolimus,pimecrolimus,prednisone/tacrolimus,tacrolimus,voclosporin
ANXA2		annexin A2		TC0900000918.mm.2	0.0102	-723.352	Plasma Membrane	other		diagnosis,unspecified application
CD34		CD34 molecule		TC0100001882.mm.2	0.00341	-724.627	Plasma Membrane	other		efficacy,prognosis,unspecified application
PFKL		phosphofructokinase, liver type		TC1000002438.mm.2	0.0222	-730.326	Cytoplasm	kinase
Gsta4		glutathione S-transferase, alpha 4		TC0900001048.mm.2	0.0127	-732.853	Other	enzyme
SLC38A4		solute carrier family 38 member 4		TC1500002147.mm.2	0.0264	-751.838	Plasma Membrane	transporter
FADS2		fatty acid desaturase 2		TC1900001095.mm.2	0.0178	-755.861	Plasma Membrane	enzyme
Ly6a (includes others)		lymphocyte antigen 6 complex, locus A		TC1500001728.mm.2	0.00221	-766.553	Plasma Membrane	other
DAD1		defender against cell death 1		TC1400002050.mm.2	0.0102	-789.402	Cytoplasm	other
TPI1		triosephosphate isomerase 1		TC0600003119.mm.2	0.0224	-810.284	Cytoplasm	enzyme		diagnosis,unspecified application
Calm1 (includes others)		calmodulin 1		TC0700002440.mm.2	0.046	-811.543	Nucleus	other
H2BC12		H2B clustered histone 12		TC1300000191.mm.2	0.00901	-811.784	Nucleus	other
HSPD1		heat shock protein family D (Hsp60) member 1		TC0100002354.mm.2	0.0243	-817.124	Cytoplasm	enzyme		diagnosis,prognosis
CA5B		carbonic anhydrase 5B		TC0X00003327.mm.2	0.0347	-822.647	Cytoplasm	enzyme			acetazolamide,benzthiazide,chlorothiazide,chlorthalidone,hydrochlorothiazide,methazolamide,sulfacetamide,topiramate,trichloromethiazide
TXNIP		thioredoxin interacting protein		TC0300000949.mm.2	0.0155	-824.385	Cytoplasm	other
ALDOA		aldolase, fructose-bisphosphate A		TC0700004296.mm.2	0.0114	-855.146	Cytoplasm	enzyme		unspecified application
NR2F2		nuclear receptor subfamily 2 group F member 2		TC0700003476.mm.2	0.00428	-860.737	Nucleus	ligand-dependent nuclear receptor
H1-0		H1.0 linker histone		TC1500000662.mm.2	0.000816	-878.708	Nucleus	other
PFN1		profilin 1		TC1100003107.mm.2	0.042	-880.61	Cytoplasm	other		unspecified application
SREBF2		sterol regulatory element binding transcription factor 2		TC1500000742.mm.2	0.00532	-887.763	Nucleus	transcription regulator
H4C1		H4 clustered histone 1		TC1300000250.mm.2	0.0393	-943.927	Nucleus	other
H2BC8		H2B clustered histone 8		TC1300001635.mm.2	0.0222	-971.049	Nucleus	other
H2AC17		H2A clustered histone 17		TC1300000240.mm.2	0.0238	-972.179	Nucleus	other
PMP22		peripheral myelin protein 22		TC1100000822.mm.2	0.0401	-976.467	Plasma Membrane	other
PTN		pleiotrophin		TC0600002079.mm.2	0.0238	-1034.07	Extracellular Space	growth factor
H2AC1		H2A clustered histone 1		TC1300001558.mm.2	0.0274	-1071.28	Nucleus	other
H2AC11		H2A clustered histone 11		TC1300001562.mm.2	0.00736	-1081.16	Nucleus	other
PKM		pyruvate kinase M1/2		TC0900000751.mm.2	0.0398	-1094.05	Cytoplasm	kinase		unspecified application	CAP-232
MTAP		methylthioadenosine phosphorylase		TC0400000913.mm.2	0.0353	-1128.63	Nucleus	enzyme		efficacy,prognosis,safety
CSF1	CSF1 colony stimulating factor 1 [Homo sapiens (human)] - Gene - NCBI (nih.gov)	colony stimulating factor 1	Pigmented Villonodular Synovitis and Tenosynovial Giant Cell Tumor.	TC0300002718.mm.2	0.014	-1140.45	Extracellular Space	cytokine	The protein encoded by this gene is a cytokine that controls the production, differentiation, and function of macrophages. The active form of the protein is found extracellularly as a disulfide-linked homodimer, and is thought to be produced by proteolytic cleavage of membrane-bound precursors. The encoded protein may be involved in development of the placenta. Alternate splicing results in multi…	diagnosis,disease progression,efficacy,prognosis,unspecified application	lacnotuzumab,PD-360324
PCOLCE		procollagen C-endopeptidase enhancer		TC0500003738.mm.2	0.0401	-1147.17	Extracellular Space	other
SAP18		Sin3A associated protein 18	Intellectual Developmental Disorder, Autosomal Dominant 13 and Basal Cell Nevus Syndrom	TC1400000825.mm.2	0.0451	-1169.44	Nucleus	transcription regulator		unspecified application
Gm12854/S100a11		S100 calcium binding protein A11		TC0300000852.mm.2	0.0335	-1171.74	Cytoplasm	other
EHD2		EH domain containing 2		TC0700002417.mm.2	0.0207	-1191.51	Nucleus	other
PRSS23		serine protease 23		TC0700003714.mm.2	0.00589	-1243.05	Extracellular Space	peptidase
EMP1		epithelial membrane protein 1		TC0600001606.mm.2	0.0214	-1243.25	Plasma Membrane	other
H2AC4		H2A clustered histone 4		TC1300001576.mm.2	0.0141	-1264.95	Nucleus	other
VIM		vimentin		TC0200000240.mm.2	0.0173	-1330.17	Cytoplasm	other		diagnosis,efficacy,prognosis,unspecified application
LGALS1		galectin 1		TC1500000658.mm.2	0.0416	-1361.63	Extracellular Space	other		diagnosis,prognosis	OTX008
PGK1		phosphoglycerate kinase 1		TC0X00001071.mm.2	0.00164	-1425.54	Cytoplasm	kinase
H2AC8		H2A clustered histone 8		TC1300000181.mm.2	0.0151	-1458.52	Nucleus	other
H2ac24		H2A clustered histone 24		TC1300001565.mm.2	0.0151	-1458.52	Nucleus	other
H3C6		H3 clustered histone 6		TC1300000174.mm.2	0.0288	-1460.05	Nucleus	other
LOX		lysyl oxidase		TC1800001334.mm.2	0.0039	-1467.67	Extracellular Space	enzyme
H3C11		H3 clustered histone 11		TC1300001633.mm.2	0.0118	-1610.19	Nucleus	other
H2AC16		H2A clustered histone 16		TC1300001634.mm.2	0.00104	-1696.51	Nucleus	other
LY6E		lymphocyte antigen 6 family member E		TC1500000549.mm.2	0.0146	-1697.64	Plasma Membrane	other			DLYE5953A
H2AC14		H2A clustered histone 14		TC1300000245.mm.2	0.000318	-1822.03	Nucleus	other
H3C7		H3 clustered histone 7		TC1300001561.mm.2	0.0136	-1992.59	Nucleus	other
SPARC	SPARC (secreted protein acidic and cysteine-rich) (atlasgeneticsoncology.org)	secreted protein acidic and cysteine rich	Diseases associated with SPARC include Osteogenesis Imperfecta, Type Xvii and Osteogenesis Imperfecta, Type Iv.	TC1100002783.mm.2	0.0419	-2092.93	Extracellular Space	other	This gene encodes a cysteine-rich acidic matrix-associated protein. The encoded protein is required for the collagen in bone to become calcified but is also involved in extracellular matrix synthesis and promotion of changes to cell shape. The gene product has been associated with tumor suppression but has also been correlated with metastasis based on changes to cell shape which can promote tumor…	disease progression,efficacy
S100A4	https://www.ncbi.nlm.nih.gov/gene/6275	S100 calcium binding protein A4	Bile Duct Adenocarcinoma and Small Intestine Adenocarcinoma. The present results suggest that the S100A4 gene may control the invasive potential of human breast cancer cells by modulating MMP-13 levels, thus regulating metastasis and angiogenesis in breast tumors.	TC0300000807.mm.2	0.0249	-2329.5	Cytoplasm	other	Calcium-binding protein that plays a role in various cellular processes including motility, angiogenesis, cell differentiation, apoptosis, and autophagy (PubMed:16707441, PubMed:23752197, PubMed:30713770). Increases cell motility and invasiveness by interacting with non-muscle myosin heavy chain (NMMHC) IIA/MYH9 (PubMed:16707441). Mechanistically, promotes filament depolymerization and increases …	disease progression
Scd2		stearoyl-Coenzyme A desaturase 2		TC1900000646.mm.2	0.000446	-2393.65	Cytoplasm	enzyme
ENO1	ENO1 orthologs - NCBI (nih.gov)	enolase 1	Glycogen storage disease; Hashimoto Encephalopathy and Cancer-Associated Retinopathy. ENO1 is responsible for non-small cell lung cancer proliferation and metastasis. ENO1 induces gene expression, lactate production, cell proliferation and migration;	TC1800000498.mm.2	0.00077	-2561.83	Cytoplasm	enzyme	This gene encodes alpha-enolase, unctions as a glycolytic enzyme.Glycolytic enzyme the catalyzes the conversion of 2-phosphoglycerate to phosphoenolpyruvate (PubMed:29775581, PubMed:1369209). In addition to glycolysis, involved in various processes such as growth control, hypoxia tolerance and allergic responses (PubMed:2005901, PubMed:10802057, PubMed:12666133, PubMed:29775581). May also functio…	diagnosis

## Sheet: Table S3 Venn diagrams
RG-RS 1056 unique genes	FSTL1	RPS11	RPTOR	ERGIC1	FARP1	ARHGEF10L	DPY30	Calm1	Gm2381	ERCC5	PTN	BTG2	PTPRCAP	XDH	Foxp1	BYSL	H3C12	RPL10A	POLR2L	PLAU	RAC1	JPT1	Hmgn3	RBM15	TOMM20	Gm10308	ATP6V0D1	DCAF5	SLTM	AGFG1	Scd2	GPSM2	TBX10	Zfp60	GYS1	CA13	TRIB3	DDX5	Gm6356	DHX35	CALR3	Tgtp1/Tgtp2	HLTF	G2E3	SOD2	POLI	CRACDL	KLF11	MSRB3
95 overlapped genes	KARS1	FAM219A	SOS1	MATR3	RC3H1	CHSY1	EED	STARD5	SEPTIN6	PCYT1A	BOP1	MARF1	DCAF12	GPI	SAMM50	SPTAN1	C15orf65	COG3	LSM10	SLC9A3R1	MGST1	OGG1	Sprr2j-ps	EMP1	AI987944	NPTX2	Gm4836	C1orf198	TLK1	AVPI1	AP1M1	SLC50A1	ZNF442	SQLE	HOXA5	GPRC5A	HEXB	E2F4	CDCA7	TNS1	MUC20	NFATC3	ERLEC1	METTL16	RPL24	VPS37B	MOSMO	PDIK1L	Gm5930
RG 302 unique genes	DHCR24	CSPG4	BRIX1	DEPDC1B	PACSIN2	ANAPC4	ARL2	TRIM23	GOT1	SSH2	VSTM2L	ATG2B	KIAA1522	AKAP7	CDC25B	NOM1	ACSBG2	GTPBP1	PTOV1	EML1	RMC1	CCDC124	Slc6a20b	SFR1	ANGPT4	RIBC1	RFXAP	HIKESHI	UBA7	TRIM2	SPPL3	1700001F09Rik	TEAD3	SEC14L1	COL18A1	TTYH3	FANCL	GABRR2	CHST11	EDNRA	ADAM23	USP10	MRPL34	MFN2	FUCA2	IRF3	Pwwp4b	IGFBP7	MED10
[truncated: 1,007 more columns]

## Sheet: Table S4 Signaling Pathways 
© 2000-2021 QIAGEN. All rights reserved.	z-statistics value
Canonical Pathways	RG-SG	RG	RB1	RG3	RG5	RK1
Osteoarthritis Pathway	-3.153				-2.236
Superpathway of Cholesterol Biosynthesis	-2.646	-1
Estrogen-mediated S-phase Entry	-2.236
Superpathway of Geranylgeranyldiphosphate Biosynthesis I (via Mevalonate)	-2.236
Glycolysis I	-2.121
Mevalonate Pathway I	-2
PCP (Planar Cell Polarity) Pathway	-2				-0.816
UVB-Induced MAPK Signaling	-1.89		-2
HIF1α Signaling	-1.706		0		0
PPARα/RXRα Activation	-1.698		-0.378	-1
Spliceosomal Cycle	-1.342		0	-1.342	-2	0
UVC-Induced MAPK Signaling	-1.134		-2.236
Protein Kinase A Signaling	-1	-1.265	0	-2.333	-0.707	-0.707
Hepatic Fibrosis Signaling Pathway	-0.756	0.816	0.632	2.111	-0.333	0.333
Dilated Cardiomyopathy Signaling Pathway	-0.707			-2
Role of PKR in Interferon Induction and Antiviral Response	-0.707	-1	-0.707		0.378
Estrogen Receptor Signaling	-0.557	1.342	0.577	0.632	-0.832	-0.333
WNT/β-catenin Signaling	-0.378			-1.342		1.342
Apoptosis Signaling	-0.302			-2
Endocannabinoid Cancer Inhibition Pathway	-0.258		-2.236
Insulin Secretion Signaling Pathway	-0.218	-2.236	1		-0.333
Integrin Signaling	0		0.447	2	0.447	-0.447
Sirtuin Signaling Pathway	0.218	0.707	1.667	-0.447	2.121
ILK Signaling	0.302		-1	2.236	-0.707	1.134
Neuroinflammation Signaling Pathway	0.302	0	0		-1.414
Erythropoietin Signaling Pathway	0.535		0	2.236	0
Thrombin Signaling	0.535
Cell Cycle: G2/M DNA Damage Checkpoint Regulation	0.707	-2
Actin Nucleation by ARP-WASP Complex	0.816			2
Adrenomedullin signaling pathway	0.832		-0.447	-0.378
Senescence Pathway	1	0.632	0	0.447	-0.333	-2.828
Ferroptosis Signaling Pathway	1.225	0		-0.378	0	-0.816
Xenobiotic Metabolism AHR Signaling Pathway	1.414
AMPK Signaling	1.5					0.447
Xenobiotic Metabolism General Signaling Pathway	1.5
Hypoxia Signaling in the Cardiovascular System	2
MIF Regulation of Innate Immunity	2		0
Regulation of Cellular Mechanics by Calpain Protease	2
Xenobiotic Metabolism CAR Signaling Pathway	2.324	1	1.342		-1	-1.633

## Sheet: Table S5 Diseases
Diseases Annotation	p-value	Predicted Activation State	Activation z-score	Molecules	# Molecules	% of total	Total genes
Cancer	3.84e-40	Decreased	-4.085	AAAS,ABCB9,ABHD12,ABHD16A,ABHD4,ABHD8,ABL1,ABTB1,ACAD11,ACADSB,ACAT2,ACBD5,ACBD6,ACOT13,ACOX1,ACSM4,ACTA2,ACTN1,ACTR1B,ACYP1,ADAM17,ADAM9,ADAMTS1,ADAMTS2,ADAMTS5,ADGRA2,ADGRL2,AFF4,AFP,AGFG1,AGFG2,AHCY,AIDA,AIF1L,AK1,AK4,AKR1E2,ALAS1,ALDH1L2,ALDOA,ALOX15,ALOX15B,ANKH,ANKRD1,ANKRD42,ANKRD44,ANXA2,AOX1,AP1M1,AP1S2,AP3S2,APBA1,APBA3,APCDD1,APIP,ARF1,ARFGEF2,ARHGAP18,ARHGAP19,ARHGEF10L,ARHGEF12,ARL8A…	1028	89.3136	1151
Malignant solid tumor	3.04e-38	Decreased	-2.546	AAAS,ABCB9,ABHD12,ABHD16A,ABHD4,ABHD8,ABL1,ABTB1,ACAD11,ACADSB,ACAT2,ACBD5,ACBD6,ACOT13,ACOX1,ACSM4,ACTA2,ACTN1,ACTR1B,ACYP1,ADAM17,ADAM9,ADAMTS1,ADAMTS2,ADAMTS5,ADGRA2,ADGRL2,AFF4,AFP,AGFG1,AGFG2,AHCY,AIDA,AIF1L,AK1,AK4,AKR1E2,ALAS1,ALDH1L2,ALDOA,ALOX15,ALOX15B,ANKH,ANKRD1,ANKRD42,ANKRD44,ANXA2,AOX1,AP1M1,AP1S2,AP3S2,APBA1,APBA3,APCDD1,APIP,ARF1,ARFGEF2,ARHGAP18,ARHGAP19,ARHGEF10L,ARHGEF12,ARL8A…	1022	88.7924	1151
Carcinoma	4.89e-43	Decreased	-2.169	AAAS,ABCB9,ABHD12,ABHD16A,ABHD4,ABHD8,ABL1,ABTB1,ACAD11,ACADSB,ACAT2,ACBD5,ACBD6,ACOT13,ACOX1,ACSM4,ACTA2,ACTN1,ACTR1B,ACYP1,ADAM17,ADAM9,ADAMTS1,ADAMTS2,ADAMTS5,ADGRA2,ADGRL2,AFF4,AFP,AGFG1,AGFG2,AHCY,AIDA,AIF1L,AK1,AK4,AKR1E2,ALAS1,ALDH1L2,ALDOA,ALOX15,ALOX15B,ANKH,ANKRD1,ANKRD42,ANKRD44,ANXA2,AOX1,AP1M1,AP1S2,AP3S2,APBA1,APBA3,APCDD1,APIP,ARF1,ARFGEF2,ARHGAP18,ARHGAP19,ARHGEF10L,ARHGEF12,ARL8A…	1008	87.576	1151
Extrapancreatic malignant tumor	1.37e-32	Decreased	-3	AAAS,ABCB9,ABHD12,ABHD16A,ABHD4,ABHD8,ABL1,ABTB1,ACAD11,ACADSB,ACAT2,ACBD5,ACBD6,ACOT13,ACOX1,ACSM4,ACTA2,ACTN1,ACTR1B,ACYP1,ADAM17,ADAM9,ADAMTS1,ADAMTS2,ADAMTS5,ADGRA2,ADGRL2,AFF4,AFP,AGFG1,AGFG2,AHCY,AIDA,AK1,AKR1E2,ALAS1,ALDH1L2,ALDOA,ALOX15,ALOX15B,ANKH,ANKRD1,ANKRD42,ANKRD44,ANXA2,AOX1,AP1M1,AP1S2,AP3S2,APBA1,APBA3,APCDD1,APIP,ARF1,ARFGEF2,ARHGAP18,ARHGAP19,ARHGEF10L,ARHGEF12,ARMCX6,ARPC2,AR…	987	85.7515	1151
Abdominal cancer	1.88e-28	Decreased	-2.598	AAAS,ABCB9,ABHD12,ABHD16A,ABHD4,ABHD8,ABL1,ABTB1,ACAD11,ACADSB,ACAT2,ACBD5,ACBD6,ACOT13,ACOX1,ACSM4,ACTA2,ACTN1,ACTR1B,ACYP1,ADAM17,ADAM9,ADAMTS1,ADAMTS2,ADAMTS5,ADGRA2,ADGRL2,AFF4,AFP,AGFG1,AGFG2,AHCY,AIDA,AKR1E2,ALAS1,ALDH1L2,ALDOA,ALOX15,ALOX15B,ANKH,ANKRD1,ANKRD42,ANKRD44,ANXA2,AOX1,AP1M1,AP1S2,AP3S2,APBA1,APBA3,APCDD1,APIP,ARF1,ARFGEF2,ARHGAP18,ARHGAP19,ARHGEF10L,ARHGEF12,ARMCX6,ARRDC1,ARRDC…	943	81.9288	1151
Digestive system cancer	5.97e-23	Decreased	-2.377	AAAS,ABCB9,ABHD12,ABHD16A,ABHD4,ABHD8,ABL1,ABTB1,ACAD11,ACADSB,ACAT2,ACBD5,ACBD6,ACOT13,ACOX1,ACSM4,ACTA2,ACTN1,ACTR1B,ACYP1,ADAM17,ADAM9,ADAMTS1,ADAMTS2,ADAMTS5,ADGRA2,ADGRL2,AFF4,AFP,AGFG1,AGFG2,AHCY,AIDA,ALAS1,ALDH1L2,ALDOA,ALOX15,ALOX15B,ANKRD44,ANXA2,AOX1,AP1M1,AP1S2,APBA1,APBA3,APCDD1,APIP,ARF1,ARFGEF2,ARHGAP18,ARHGAP19,ARHGEF10L,ARHGEF12,ARRDC1,ARRDC3,ASPH,ASXL1,ATAD1,ATF6,ATG16L2,ATG9B,AT…	888	77.1503	1151
Cancer of secretory structure	3.96e-32	Decreased	-2.024	AAAS,ABCB9,ABHD12,ABHD16A,ABHD8,ABL1,ABTB1,ACAD11,ACADSB,ACAT2,ACBD5,ACBD6,ACOT13,ACOX1,ACSM4,ACTA2,ACTN1,ACYP1,ADAM17,ADAM9,ADAMTS1,ADAMTS2,ADAMTS5,ADGRA2,ADGRL2,AFF4,AFP,AGFG1,AGFG2,AHCY,AIDA,AIF1L,AK4,ALAS1,ALDH1L2,ALDOA,ALOX15,ALOX15B,ANKH,ANKRD1,ANKRD42,ANKRD44,ANXA2,AOX1,AP1M1,APBA1,APBA3,APCDD1,APIP,ARFGEF2,ARHGAP18,ARHGEF10L,ARHGEF12,ARMCX6,ARPC2,ARPP19,ARRDC1,ARRDC3,ASPH,ASXL1,ATAD1,ATF6…	876	76.1077	1151
Genital tumor	3.14e-15	Decreased	-2.116	AAAS,ABCB9,ABHD4,ABHD8,ABL1,ABTB1,ACAD11,ACADSB,ACOT13,ACOX1,ACSM4,ACTA2,ACTN1,ACYP1,ADAM17,ADAM9,ADAMTS1,ADAMTS2,ADAMTS5,ADGRA2,ADGRL2,AFP,AHCY,AIDA,ALAS1,ALDH1L2,ALDOA,ALOX15,ALOX15B,ANKH,ANKRD1,ANKRD42,ANKRD44,ANXA2,AOX1,AP1S2,AP3S2,APBA1,APBA3,APCDD1,APIP,ARF1,ARFGEF2,ARHGAP18,ARHGAP19,ARHGEF10L,ARHGEF12,ARMCX6,ARRDC1,ARRDC3,ASPH,ASXL1,ATAD1,ATF6,ATG16L2,ATG9B,ATL3,ATP11C,ATP6AP2,ATP6V1H,ATXN…	638	55.4301	1151
Invasive tumor	4e-12	Decreased	-3.141	ABL1,ACTA2,ADAM17,ADAM9,ADAMTS1,ADAMTS5,AFP,ANXA2,AOX1,APBA3,ASXL1,BAX,BCOR,C8orf76,CASP2,CAT,CAV1,CAVIN1,CCDC80,Ccl9,CCN4,CD248,CDKN1A,CREB3,CRYAB,CRYZ,CSF1,CSTB,CTNNA1,CYP51A1,E2F7,EGR1,EIF4E,EMP1,ERCC5,F3,FABP5,FAF1,FASN,FDPS,FER,FGF7,FKBP1A,FLCN,Foxp1,FSCN1,FSTL3,FTL,FZD7,GADD45A,GATA1,GNAS,GPI,GPRC5A,HELQ,HMGCR,HMOX1,HOXA10,HSP90B1,IDH1,IDH2,IFI30,IL17A,INHBA,INSR,IRF1,JMY,KDM6A,KIF20A,KLF5,…	161	13.9878	1151
Advanced stage tumor	5.09e-11	Decreased	-3.066	ABL1,ACTA2,ADAM17,ADAM9,ADAMTS1,AFP,ANXA2,APBA3,ASXL1,BCAT1,BCOR,BMP1,C8orf76,CAT,CAV1,CCDC80,Ccl9,CCN4,CD248,CDKN1A,CREB3,CRYAB,CRYZ,CSF1,CSTB,CTNNA1,CYP51A1,EIF4E,EMP1,ERCC5,F3,FABP5,FAF1,FASN,FDPS,FER,FKBP1A,FLCN,Foxp1,FSCN1,FSTL3,FTL,FZD7,GADD45A,GNAS,GPI,GPRC5A,HELQ,HMGCR,HMOX1,HOXA10,HSP90B1,IDH1,IDH2,IFI30,IGFBP4,IL16,IL17A,INHBA,INSR,IRF1,KDM6A,KIF20A,LGALS1,LOX,MAP2K1,MARCHF5,MCM3,MDM2,M…	147	12.7715	1151
Advanced malignant tumor	1.59e-10	Decreased	-3.066	ABL1,ACTA2,ADAM17,ADAM9,ADAMTS1,AFP,ANXA2,APBA3,ASXL1,BCAT1,BCOR,C8orf76,CAT,CAV1,CCDC80,Ccl9,CCN4,CD248,CDKN1A,CREB3,CRYAB,CRYZ,CSF1,CSTB,CTNNA1,CYP51A1,EIF4E,EMP1,ERCC5,F3,FABP5,FAF1,FASN,FDPS,FER,FKBP1A,FLCN,Foxp1,FSCN1,FSTL3,FTL,FZD7,GADD45A,GNAS,GPI,GPRC5A,HELQ,HMGCR,HMOX1,HOXA10,HSP90B1,IDH1,IDH2,IFI30,IGFBP4,IL16,IL17A,INHBA,INSR,IRF1,KDM6A,KIF20A,LGALS1,LOX,MAP2K1,MARCHF5,MCM3,MDM2,MECOM,…	145	12.5977	1151
Advanced malignant solid tumor	2.79e-07	Decreased	-2.199	ABL1,ACTA2,ADAM9,ADAMTS1,ANXA2,BCOR,CAT,CAV1,CCN4,CD248,CRYZ,CSF1,CYP51A1,EIF4E,EMP1,F3,FASN,FDPS,FER,FKBP1A,FLCN,FSTL3,FTL,FZD7,GNAS,HELQ,HMGCR,HMOX1,HOXA10,HSP90B1,IDH1,IFI30,IGFBP4,IL16,IL17A,INSR,KDM6A,KIF20A,LGALS1,MAP2K1,MDM2,MECOM,MET,Mt1,Mt2,NQO1,NR2F2,NR3C1,NRN1,OGG1,PARP3,PCOLCE,PDLIM1,PLAU,PMS2,PPARGC1A,PPP3CA,PRKCI,PRRX1,PRUNE2,PSMD2,PTGER1,PTGS1,PTPN3,PTX3,PWWP3B,RAC1,RAD51D,RARA,RHO…	93	8.07993	1151
Metastatic solid tumor	1.18e-06	Decreased	-2.042	ABL1,ACTA2,ADAM9,ADAMTS1,ANXA2,BCOR,CAT,CAV1,CCN4,CD248,CRYZ,CSF1,CYP51A1,EIF4E,EMP1,F3,FASN,FDPS,FER,FKBP1A,FLCN,FSTL3,FTL,FZD7,GNAS,HELQ,HMGCR,HMOX1,HOXA10,HSP90B1,IDH1,IFI30,INSR,KIF20A,LGALS1,MAP2K1,MDM2,MET,Mt1,Mt2,NQO1,NR2F2,NR3C1,NRN1,OGG1,PARP3,PCOLCE,PDLIM1,PLAU,PMS2,PPARGC1A,PPP3CA,PRKCI,PRRX1,PRUNE2,PTGS1,PTPN3,PTX3,RAC1,RAD51D,RARA,RHOC,RICTOR,RPS11,RPTOR,RUNX2,S100A4,SKP2,SOD2,SPP1,T…	81	7.03736	1151
Familial cardiovascular disease	1.07e-06	Increased	2.209	ABL1,ACOX1,ACTA2,AFF4,ALDH1L2,ANKRD1,BAG3,CALR3,CAT,CAV1,CD55,CHRM2,COLGALT1,COMT,CRYAB,DES,DZIP1,ETHE1,FKBP10,FKBP1A,Foxp1,GAA,HMGCR,KLF10,KLF5,LAMP2,LDLR,LMNA,LOX,LTBP1,MAP2K1,MEF2A,MNS1,MTHFD1L,Nedd4,NR1D2,NR2F2,NR3C1,NRP1,PBX1,PCK2,PLD1,PPP3CA,PRKAR1A,PRKD1,PROS1,PTGIS,RARA,RNF20,RSPH3,SFXN1,SLC12A9,SLC25A11,SMAD7,SOD2,SOS1,TEAD2,TIMP3,TP53,VCAN,VIM,WDPCP,WWP1	63	5.4735	1151
Familial heart disease	1.26e-07	Increased	2.209	ABL1,ACOX1,AFF4,ALDH1L2,ANKRD1,BAG3,CALR3,CAT,CHRM2,COMT,CRYAB,DES,DZIP1,ETHE1,FKBP10,Foxp1,GAA,KLF10,KLF5,LAMP2,LDLR,LMNA,LTBP1,MEF2A,MTHFD1L,Nedd4,NR1D2,NR2F2,NRP1,PBX1,PCK2,PLD1,PRKAR1A,PRKD1,RARA,RNF20,RSPH3,SFXN1,SLC25A11,SMAD7,SOS1,TEAD2,TP53,VIM,WDPCP,WWP1	46	3.99652	1151

## Sheet: Table S6 Cancer predicted inhib
© 2000-2021 QIAGEN. All rights reserved.		109 of 1028
ID	Genes in dataset	Prediction (based on measurement direction)	Expr Fold Change	Findings
BAX	BAX	Increased	597.227	Increases (89)
THBS1	THBS1	Increased	-525.443	Decreases (78)
TRIM24	TRIM24	Increased	-283.744	Decreases (39)
CACYBP	CACYBP	Increased	-410.453	Decreases (7)
TP53	TP53	Increased	-270.091	Decreases (9582)
E2F7	E2F7	Increased	-83.99	Decreases (25)
MCM3	MCM3	Increased	-484.799	Decreases (23)
PELP1	PELP1	Increased	68.239	Increases (25)
HMOX1	HMOX1	Increased	1033.65	Increases (26)
HSP90B1	HSP90B1	Increased	665.227	Increases (4051)
RHOC	RHOC	Increased	228.225	Increases (7)
NME1	NME1	Increased	-339.437	Decreases (24)
ZEB2	ZEB2	Increased	-53.679	Decreases (61)
RPTOR	RPTOR	Increased	66.338	Increases (59)
NCSTN	NCSTN	Increased	-52.767	Decreases (17)
CCNG1	CCNG1	Increased	2454.07	Increases (8)
IDH2	IDH2	Increased	-618.384	Decreases (557)
MDM2	MDM2	Increased	2153.52	Increases (79)
SERPINF1	SERPINF1	Increased	-492.929	Decreases (12)
GPI	GPI	Increased	371.745	Increases (20)
APBA3	APBA3	Increased	73.087	Increases (14)
GNAS	GNAS	Increased	-408.434	Decreases (204)
TXNIP	TXNIP	Increased	-824.385	Decreases (10)
CSTB	CSTB	Increased	666.462	Increases (9)
FKBP1A	FKBP1A	Increased	-266.022	Decreases (1886)
RICTOR	RICTOR	Increased	159.498	Increases (40)
AHCY	AHCY	Increased	-266.808	Decreases (14)
PTPN3	PTPN3	Increased	32.32	Increases (30)
RALA	RALA	Increased	43.068	Increases (13)
TLR4	TLR4	Increased	175.477	Increases (73)
CASP4	CASP4	Increased	-178.984	Decreases (9)
CCDC80	CCDC80	Increased	-119.78	Decreases (29)
TNFRSF1B	TNFRSF1B	Increased	-163.781	Decreases (11)
RARA	RARA	Increased	-160.276	Decreases (687)
ADAM17	ADAM17	Increased	48.815	Increases (22)
SNRPA1	SNRPA1	Increased	-348.281	Decreases (6)
GABARAP	GABARAP	Increased	633.935	Increases (1)
INSR	INSR	Increased	178.952	Increases (247)
ANXA2	ANXA2	Increased	-723.352	Decreases (26)
SPARC	SPARC	Increased	-2092.93	Decreases (22)
IRF1	IRF1	Increased	-160.192	Decreases (25)
GRN	GRN	Increased	996.908	Increases (12)
HNRNPH1	HNRNPH1	Increased	-487.307	Decreases (19)
RBM8A	RBM8A	Increased	-297.758	Decreases (2)
ZFP36	ZFP36	Increased	-53.862	Decreases (17)
C8orf76	C8orf76	Increased	97.354	Increases (10)
PLD1	PLD1	Increased	29.591	Increases (23)
CRYAB	CRYAB	Increased	287.66	Increases (14)
ODC1	ODC1	Increased	413.088	Increases (34)
ABL1	ABL1	Increased	46.687	Increases (3404)
SNRPD3	SNRPD3	Increased	-147.812	Decreases (7)
PRKAR1A	PRKAR1A	Decreased	99.175	Decreases (24)
SOD2	SOD2	Decreased	-51.794	Increases (23)
ENO1	ENO1	Decreased	-2561.83	Increases (22)
RAC1	RAC1	Decreased	-525.743	Increases (64)
SKP2	SKP2	Decreased	-415.724	Increases (30)
RUNX1	RUNX1	Decreased	-48.624	Increases (751)
CDCA7	CDCA7	Decreased	-97.116	Increases (18)
NQO1	NQO1	Decreased	287.931	Decreases (42)
INPP5D	INPP5D	Decreased	42.428	Decreases (37)
CCN4	CCN4	Decreased	-332.091	Increases (36)
GRB2	GRB2	Decreased	198.631	Decreases (13)
GLIPR1	GLIPR1	Decreased	1445.78	Decreases (13)
TNFRSF10A	TNFRSF10A	Decreased	306.201	Decreases (20)
LOX	LOX	Decreased	-1467.67	Increases (13)
S100A4	S100A4	Decreased	-2329.5	Increases (25)
OGG1	OGG1	Decreased	88.669	Decreases (20)
ACTA2	ACTA2	Decreased	-150.261	Increases (16)
IL17A	IL17A	Decreased	-22.331	Increases (26)
XIAP	XIAP	Decreased	-39.563	Increases (36)
TBL1XR1	TBL1XR1	Decreased	-137.09	Increases (50)
UBE2C	UBE2C	Decreased	-351.674	Increases (28)
Foxp1	Foxp1	Decreased	-152.837	Increases (2)
KIF11	KIF11	Decreased	-190.732	Increases (24)
RPL5	RPL5	Decreased	935.764	Decreases (18)
RPS4Y1	RPS4Y1	Decreased	595.996	Decreases (3)
CSF1	CSF1	Decreased	-1140.45	Increases (31)
PROCR	PROCR	Decreased	59.101	Decreases (7)
PLAU	PLAU	Decreased	-67.206	Increases (38)
ALOX15	ALOX15	Decreased	18.653	Decreases (16)
CASP2	CASP2	Decreased	-28.807	Increases (19)
NR2F2	NR2F2	Decreased	-860.737	Increases (16)
RECQL4	RECQL4	Decreased	62.219	Decreases (50)
RPS11	RPS11	Decreased	511.036	Decreases (9)
PSMA6	PSMA6	Decreased	94.863	Decreases (5)
PDLIM1	PDLIM1	Decreased	249.849	Decreases (12)
OXSR1	OXSR1	Decreased	-34.495	Increases (19)
TM4SF1	TM4SF1	Decreased	-400.464	Increases (8)
SPC25	SPC25	Decreased	71.072	Decreases (12)
PPARGC1A	PPARGC1A	Decreased	79.913	Decreases (28)
GADD45A	GADD45A	Decreased	109.932	Decreases (10)
PSMC6	PSMC6	Decreased	291.109	Decreases (6)
TP53BP2	TP53BP2	Decreased	32.737	Decreases (30)
MET	MET	Decreased	-118.149	Increases (3458)
FSCN1	FSCN1	Decreased	-688.497	Increases (23)
SF3B6	SF3B6	Decreased	95.179	Decreases (4)
CAV1	CAV1	Decreased	-674.024	Increases (45)
Ccl9	Ccl9	Decreased	-190.586	Increases (5)
GPRC5A	GPRC5A	Decreased	-108.083	Increases (12)
SMURF2	SMURF2	Decreased	80.809	Decreases (20)
BCAT1	BCAT1	Decreased	-334.602	Increases (17)
NRP1	NRP1	Decreased	-94.327	Increases (38)
RUVBL1	RUVBL1	Decreased	-125.147	Increases (19)
FGF7	FGF7	Decreased	-171.061	Increases (10)
EGR1	EGR1	Decreased	-253.485	Increases (39)
EIF4E	EIF4E	Decreased	-332.176	Increases (17)
PRKACA	PRKACA	Decreased	-316.123	Increases (10)
CAT	CAT	Decreased	695.025	Decreases (15)
AFP	AFP	Decreased	18.554	Decreases (38)
PTN	PTN	Decreased	-1034.07	Increases (13)
CDCA8	CDCA8	Decreased	-313.303	Increases (7)
RPS15A	RPS15A	Decreased	287.491	Decreases (4)
DDX5	DDX5	Decreased	409.637	Decreases (11)
MARCHF5	MARCHF5	Decreased	207.637	Decreases (1)
EMP1	EMP1	Decreased	-1243.25	Increases (3)
F3	F3	Decreased	-191.369	Increases (66)
ADAMTS1	ADAMTS1	Decreased	-196.328	Increases (47)
VCAN	VCAN	Decreased	-453.37	Increases (87)
STAT6	STAT6	Decreased	-164.937	Increases (81)
KLF10	KLF10	Decreased	-86.14	Increases (10)
QKI	QKI	Decreased	-169.601	Increases (40)
DDIT3	DDIT3	Decreased	253.645	Decreases (7)
UGDH	UGDH	Decreased	-661.529	Increases (13)
RPL10	RPL10	Decreased	712.213	Decreases (11)
ING2	ING2	Decreased	52.886	Decreases (6)
RND3	RND3	Decreased	-231.15	Increases (10)
ADAM9	ADAM9	Decreased	-233.279	Increases (37)
RPL35	RPL35	Decreased	241.113	Decreases (6)
RUNX2	RUNX2	Decreased	-69.649	Increases (62)
VCAM1	VCAM1	Decreased	-279.103	Increases (32)
GATA1	GATA1	Decreased	62.79	Decreases (75)
INHBA	INHBA	Decreased	-53.385	Increases (39)
SPP1	SPP1	Decreased	-293.333	Increases (144)
UBA1	UBA1	Decreased	-501.128	Increases (26)
LGALS1	LGALS1	Decreased	-1361.63	Increases (24)
HMGCR	HMGCR	Decreased	-175.957	Increases (62)
BTG2	BTG2	Decreased	165	Decreases (74)
SMAD7	SMAD7	Decreased	25.914	Decreases (37)
PTGER1	PTGER1	Decreased	-30.651	Increases (18)
FABP5	FABP5	Decreased	-296.619	Increases (10)
MECOM	MECOM	Decreased	-141.773	Increases (102)
RPS16	RPS16	Decreased	638.663	Decreases (5)
CENPA	CENPA	Decreased	-426.273	Increases (3)
ACOX1	ACOX1	Decreased	240.637	Decreases (20)
SAT1	SAT1	Decreased	608.731	Decreases (7)
APCDD1	APCDD1	Decreased	-488.12	Increases (14)
KDM6A	KDM6A	Decreased	82.58	Decreases (138)
FASN	FASN	Decreased	-147.327	Increases (92)
VIM	VIM	Decreased	-1330.17	Increases (38)
PRKCI	PRKCI	Decreased	-528.426	Increases (67)
PLK3	PLK3	Decreased	116.742	Decreases (21)
TYMS	TYMS	Decreased	-158.789	Increases (9993)
MAP2K1	MAP2K1	Decreased	-66.168	Increases (1237)
FAF1	FAF1	Decreased	201.672	Decreases (20)
PMS2	PMS2	Decreased	20.077	Decreases (2105)
NR3C1	NR3C1	Decreased	-25.386	Increases (3420)
NRP2	NRP2	Decreased	-114.13	Increases (31)
ZFYVE21	ZFYVE21	Decreased	-24.357	Increases (9)
CDKN1A	CDKN1A	Decreased	1849.93	Decreases (130)
COPA	COPA	Decreased	113.997	Decreases (15)
SLC2A7	SLC2A7	Affected	38.33	Affects (11)
IL16	IL16	Affected	91.031	Affects (29)
SLC38A4	SLC38A4	Affected	-751.838	Affects (15)
SREBF2	SREBF2	Affected	-887.763	Affects (17)
BTBD8	BTBD8	Affected	29.839	Affects (20)
TRPT1	TRPT1	Affected	39.226	Affects (2)
TTC7B	TTC7B	Affected	201.04	Affects (11)
PCYT1A	PCYT1A	Affected	45.556	Affects (9)
DDX39A	DDX39A	Affected	-408.338	Affects (7)
DACT3	DACT3	Affected	-112.005	Affects (15)
PPA1	PPA1	Affected	-260.742	Affects (6)
TRMT10A	TRMT10A	Affected	-77.095	Affects (5)
FKBPL	FKBPL	Affected	88.542	Affects (3)
RHEBL1	RHEBL1	Affected	84.286	Affects (1)
RBMS3	RBMS3	Affected	-190.683	Affects (2)
GBF1	GBF1	Affected	-95.404	Affects (29)
HAT1	HAT1	Affected	-267.156	Affects (8)
PTPN12	PTPN12	Affected	-144.883	Affects (11)
PARP3	PARP3	Affected	-99.123	Affects (3825)
PHLDA3	PHLDA3	Affected	180.64	Affects (3)
NANS	NANS	Affected	-290.028	Affects (4)
SLC25A46	SLC25A46	Affected	120.082	Affects (10)
ARRDC1	ARRDC1	Affected	32.472	Affects (9)
MTAP	MTAP	Affected	-1128.63	Affects (19)
TMEM97	TMEM97	Affected	-252.821	Affects (5)
MKRN1	MKRN1	Affected	200.951	Affects (6)
WDR91	WDR91	Affected	368.075	Affects (10)
WBP2	WBP2	Affected	333.274	Affects (7)
ERCC5	ERCC5	Affected	429.49	Affects (58)
MOV10	MOV10	Affected	-175.951	Affects (11)
EIF3I	EIF3I	Affected	-358.931	Affects (16)
SLC9A3R1	SLC9A3R1	Affected	-56.931	Affects (8)
ELOF1	ELOF1	Affected	-140.205	Affects (2)
PFN1	PFN1	Affected	-880.61	Affects (5)
FARP1	FARP1	Affected	-164.598	Affects (31)
ALDH1L2	ALDH1L2	Affected	177.247	Affects (14)
PREPL	PREPL	Affected	77.011	Affects (15)
TTC17	TTC17	Affected	92.112	Affects (16)
ZBTB14	ZBTB14	Affected	-20.93	Affects (11)
ARHGAP19	ARHGAP19	Affected	-96.212	Affects (8)
SAMM50	SAMM50	Affected	-121.09	Affects (11)
GAA	GAA	Affected	1449.05	Affects (19)
ARRDC3	ARRDC3	Affected	160.87	Affects (6)
SLC49A4	SLC49A4	Affected	59.966	Affects (7)
TSEN34	TSEN34	Affected	-104.582	Affects (15)
RPL10A	RPL10A	Affected	402.153	Affects (1)
RUNX1T1	RUNX1T1	Affected	-60.088	Affects (53)
PSME4	PSME4	Affected	208.64	Affects (46)
C5orf51	C5orf51	Affected	204.551	Affects (6)
MCAT	MCAT	Affected	-55.036	Affects (8)
ACTR1B	ACTR1B	Affected	-130.845	Affects (6)
CD248	CD248	Affected	-427.247	Affects (10)
NRM	NRM	Affected	-82.304	Affects (6)
CPT1C	CPT1C	Affected	179.189	Affects (18)
PTPN21	PTPN21	Affected	67.924	Affects (39)
SH3BGRL3	SH3BGRL3	Affected	-177.424	Affects (3)
NDRG4	NDRG4	Affected	41.834	Affects (7)
PLB1	PLB1	Affected	46.65	Affects (36)
BCOR	BCOR	Affected	-56.743	Affects (116)
ATP5F1B	ATP5F1B	Affected	-443.028	Affects (10)
MFAP3	MFAP3	Affected	51.287	Affects (2)
DAD1	DAD1	Affected	-789.402	Affects (6)
TCP1	TCP1	Affected	-258.892	Affects (8)
NR2F6	NR2F6	Affected	-73.632	Affects (22)
TTC13	TTC13	Affected	-182.676	Affects (15)
POLR3E	POLR3E	Affected	21.842	Affects (15)
AIF1L	AIF1L	Affected	28.733	Affects (1)
GMPPA	GMPPA	Affected	114.463	Affects (7)
CDC42EP1	CDC42EP1	Affected	-136.261	Affects (18)
RNF103	RNF103	Affected	46.123	Affects (17)
SLIT1	SLIT1	Affected	22.734	Affects (38)
TPRA1	TPRA1	Affected	101.818	Affects (6)
ZNF616	ZNF616	Affected	535.633	Affects (11)
XDH	XDH	Affected	87.796	Affects (47)
DEPDC5	DEPDC5	Affected	106.33	Affects (47)
TEX30	TEX30	Affected	-47.704	Affects (5)
TAF1C	TAF1C	Affected	89.694	Affects (26)
MFSD1	MFSD1	Affected	753.967	Affects (16)
OSGEPL1	OSGEPL1	Affected	41.653	Affects (12)
CD6	CD6	Affected	26.445	Affects (16)
CHTF8	CHTF8	Affected	-167.531	Affects (4)
ZNF358	ZNF358	Affected	51.73	Affects (25)
ETHE1	ETHE1	Affected	138.796	Affects (3)
SLC19A2	SLC19A2	Affected	458.253	Affects (16)
TRIP13	TRIP13	Affected	-30.852	Affects (14)
CDC34	CDC34	Affected	137.997	Affects (9)
ABTB1	ABTB1	Affected	21.525	Affects (9)
PMP22	PMP22	Affected	-976.467	Affects (12)
CP	CP	Affected	-49.833	Affects (28)
LURAP1L	LURAP1L	Affected	-190.836	Affects (13)
TPR	TPR	Affected	176.093	Affects (47)
BDH2	BDH2	Affected	36.23	Affects (10)
DCAF12	DCAF12	Affected	114.518	Affects (10)
USP39	USP39	Affected	-22.296	Affects (3)
LRRCC1	LRRCC1	Affected	-152.236	Affects (30)
MCC	MCC	Affected	-146.319	Affects (45)
IGFBP4	IGFBP4	Affected	-160.414	Affects (12)
KDM7A	KDM7A	Affected	84.651	Affects (19)
SLAIN2	SLAIN2	Affected	-156.613	Affects (7)
USP11	USP11	Affected	143.101	Affects (16)
ATP11C	ATP11C	Affected	26.549	Affects (32)
ZFAND2A	ZFAND2A	Affected	972.473	Affects (2)
AOX1	AOX1	Affected	21.733	Affects (46)
DZIP1	DZIP1	Affected	165.362	Affects (16)
C1orf216	C1orf216	Affected	-37.943	Affects (4)
NAP1L1	NAP1L1	Affected	-353.712	Affects (11)
CTPS1	CTPS1	Affected	-198.648	Affects (12)
PSRC1	PSRC1	Affected	239.55	Affects (2)
GSTA3	GSTA3	Affected	58.675	Affects (2)
COQ7	COQ7	Affected	-105.113	Affects (4)
NAV2	NAV2	Affected	71.764	Affects (51)
ZFYVE27	ZFYVE27	Affected	59.007	Affects (11)
GABARAPL1	GABARAPL1	Affected	275.263	Affects (3)
CPSF7	CPSF7	Affected	25.423	Affects (15)
MTHFD1L	MTHFD1L	Affected	-101.883	Affects (14)
NR1D2	NR1D2	Affected	62.502	Affects (5)
PCOLCE	PCOLCE	Affected	-1147.17	Affects (10)
FUT10	FUT10	Affected	65.504	Affects (6)
RABEP1	RABEP1	Affected	246.328	Affects (14)
ZFP37	ZFP37	Affected	105.657	Affects (19)
HEATR6	HEATR6	Affected	52.496	Affects (26)
THOP1	THOP1	Affected	-48.275	Affects (23)
ARHGEF12	ARHGEF12	Affected	41.806	Affects (31)
KDM8	KDM8	Affected	-57.758	Affects (5)
LYSMD1	LYSMD1	Affected	56.536	Affects (5)
STARD4	STARD4	Affected	-91.101	Affects (2)
TEDC2	TEDC2	Affected	266.642	Affects (11)
FKBP4	FKBP4	Affected	-317.949	Affects (12)
ACAD11	ACAD11	Affected	41.77	Affects (18)
SLC6A8	SLC6A8	Affected	849.628	Affects (21)
SNRNP35	SNRNP35	Affected	-60.864	Affects (2)
RTN3	RTN3	Affected	-341.647	Affects (22)
SRSF11	SRSF11	Affected	-72.954	Affects (12)
APBA1	APBA1	Affected	41.596	Affects (37)
CNNM2	CNNM2	Affected	79.741	Affects (15)
SLC41A1	SLC41A1	Affected	124.469	Affects (8)
CPEB3	CPEB3	Affected	-36.214	Affects (11)
ATL3	ATL3	Affected	-106.316	Affects (14)
NFX1	NFX1	Affected	119.814	Affects (10)
RPL24	RPL24	Affected	523.108	Affects (3)
MRPL50	MRPL50	Affected	-83.8	Affects (3)
IDH1	IDH1	Affected	-385.715	Affects (956)
DPY30	DPY30	Affected	-259.56	Affects (1)
NDUFC1	NDUFC1	Affected	183.463	Affects (4)
WDCP	WDCP	Affected	35.149	Affects (9)
AVL9	AVL9	Affected	189.375	Affects (6)
TUFM	TUFM	Affected	-102.514	Affects (6)
SLC22A5	SLC22A5	Affected	54.085	Affects (12)
PDHX	PDHX	Affected	-20.629	Affects (8)
SNX16	SNX16	Affected	73.94	Affects (12)
CPD	CPD	Affected	205.49	Affects (16)
RMND5A	RMND5A	Affected	108.15	Affects (4)
TMEM259	TMEM259	Affected	123.532	Affects (20)
PFDN6	PFDN6	Affected	218.158	Affects (21)
ACBD6	ACBD6	Affected	84.522	Affects (3)
PDGFC	PDGFC	Affected	-131.892	Affects (13)
EIF5	EIF5	Affected	245.611	Affects (8)
LZTFL1	LZTFL1	Affected	97.238	Affects (7)
MSX2	MSX2	Affected	17.484	Affects (6)
UBLCP1	UBLCP1	Affected	66.32	Affects (7)
VASN	VASN	Affected	-162.356	Affects (6)
P2RX3	P2RX3	Affected	-44.457	Affects (13)
PTPRCAP	PTPRCAP	Affected	-21.388	Affects (7)
CNPPD1	CNPPD1	Affected	268.646	Affects (6)
C3orf20	C3orf20	Affected	17.844	Affects (21)
MGST2	MGST2	Affected	64.978	Affects (4)
PSME2	PSME2	Affected	-445.943	Affects (3)
SSR1	SSR1	Affected	-244.635	Affects (3)
METTL27	METTL27	Affected	68.152	Affects (7)
VAMP3	VAMP3	Affected	-110.534	Affects (4)
TCERG1	TCERG1	Affected	-124.449	Affects (33)
MAPK3	MAPK3	Affected	356.715	Affects (14)
PCDH18	PCDH18	Affected	-209.391	Affects (48)
HMGCS1	HMGCS1	Affected	-698.289	Affects (10)
MEDAG	MEDAG	Affected	-615.618	Affects (20)
GHITM	GHITM	Affected	528.027	Affects (5)
TNS1	TNS1	Affected	-76.737	Affects (38)
SEMA3B	SEMA3B	Affected	-59.045	Affects (15)
RIOK1	RIOK1	Affected	45.918	Affects (15)
CA13	CA13	Affected	-117.681	Affects (2)
ZNF777	ZNF777	Affected	31.212	Affects (19)
DTYMK	DTYMK	Affected	-56.411	Affects (4)
PTGIS	PTGIS	Affected	-33.847	Affects (14)
TSC22D2	TSC22D2	Affected	-373.058	Affects (14)
PIF1	PIF1	Affected	-71.528	Affects (7)
EIF3D	EIF3D	Affected	186.631	Affects (9)
ERLEC1	ERLEC1	Affected	137.739	Affects (7)
CCDC66	CCDC66	Affected	83.04	Affects (25)
FASTK	FASTK	Affected	182.055	Affects (8)
FGD6	FGD6	Affected	33.557	Affects (22)
EXOC4	EXOC4	Affected	647.775	Affects (18)
FDPS	FDPS	Affected	-268.763	Affects (409)
ACAT2	ACAT2	Affected	-255.311	Affects (3)
PDIK1L	PDIK1L	Affected	76.57	Affects (7)
CCNB2	CCNB2	Affected	-229.217	Affects (14)
EEF2	EEF2	Affected	828.412	Affects (24)
DCTN6	DCTN6	Affected	146.753	Affects (1)
ECM1	ECM1	Affected	-30.233	Affects (19)
FGF11	FGF11	Affected	-23.764	Affects (4)
ZNHIT1	ZNHIT1	Affected	-32.369	Affects (6)
GTSE1	GTSE1	Affected	520.8	Affects (8)
TMEM63A	TMEM63A	Affected	-120.152	Affects (21)
RNF20	RNF20	Affected	114.873	Affects (9)
PCK2	PCK2	Affected	-164.409	Affects (14)
RWDD4	RWDD4	Affected	37.071	Affects (10)
ZNF330	ZNF330	Affected	142.6	Affects (8)
NSUN3	NSUN3	Affected	80.029	Affects (8)
SERPINB9	SERPINB9	Affected	-103.097	Affects (9)
ABCB9	ABCB9	Affected	-40.917	Affects (27)
FBL	FBL	Affected	-494.36	Affects (2)
RCHY1	RCHY1	Affected	408.744	Affects (4)
KRTAP10-7	KRTAP10-7	Affected	-22.801	Affects (13)
ACTN1	ACTN1	Affected	-205.214	Affects (14)
BOD1L1	BOD1L1	Affected	180.459	Affects (35)
CHRM2	CHRM2	Affected	-35.201	Affects (41)
ARPC2	ARPC2	Affected	658.357	Affects (5)
NFIX	NFIX	Affected	-679.139	Affects (17)
GET3	GET3	Affected	345.331	Affects (1)
TBL2	TBL2	Affected	-25.286	Affects (6)
EPHX1	EPHX1	Affected	520.574	Affects (16)
CD34	CD34	Affected	-724.627	Affects (32)
SERPINB1	SERPINB1	Affected	-290.082	Affects (4)
KIF20A	KIF20A	Affected	-218.422	Affects (15)
CCNT1	CCNT1	Affected	114.943	Affects (15)
SRSF3	SRSF3	Affected	-332.436	Affects (6)
EPN2	EPN2	Affected	-155.94	Affects (21)
ATP6V0D1	ATP6V0D1	Affected	338.846	Affects (8)
ARHGAP18	ARHGAP18	Affected	-145.796	Affects (8)
DBP	DBP	Affected	-310.309	Affects (4)
ZBED5	ZBED5	Affected	-17.65	Affects (11)
TAP1	TAP1	Affected	181.476	Affects (19)
ATXN1L	ATXN1L	Affected	23.081	Affects (4)
DNASE2	DNASE2	Affected	147.218	Affects (16)
E2F4	E2F4	Affected	-95.097	Affects (9)
DENND2B	DENND2B	Affected	-28.197	Affects (1)
TPI1	TPI1	Affected	-810.284	Affects (19)
KIF16B	KIF16B	Affected	66.428	Affects (28)
PTGES	PTGES	Affected	111.244	Affects (15)
NPR2	NPR2	Affected	136.221	Affects (20)
MSANTD4	MSANTD4	Affected	33.429	Affects (6)
UCP2	UCP2	Affected	-34.81	Affects (8)
SRSF1	SRSF1	Affected	-569.478	Affects (4)
TM9SF3	TM9SF3	Affected	121.379	Affects (16)
CPNE9	CPNE9	Affected	-19.396	Affects (11)
TCEANC2	TCEANC2	Affected	94.632	Affects (2)
RBMXL2	RBMXL2	Affected	39.789	Affects (32)
CETN3	CETN3	Affected	-78.008	Affects (9)
THRAP3	THRAP3	Affected	-153.903	Affects (28)
RCN1	RCN1	Affected	-435.696	Affects (8)
NPTX2	NPTX2	Affected	-42.553	Affects (11)
KARS1	KARS1	Affected	-107.716	Affects (2)
BDP1	BDP1	Affected	34.607	Affects (59)
CDC42EP2	CDC42EP2	Affected	-230.016	Affects (3)
IGBP1	IGBP1	Affected	366.609	Affects (9)
APIP	APIP	Affected	120.951	Affects (9)
SH3BP5L	SH3BP5L	Affected	-31.764	Affects (15)
CRTAP	CRTAP	Affected	-357.869	Affects (10)
UBE2S	UBE2S	Affected	-544.613	Affects (10)
ANKRD42	ANKRD42	Affected	39.698	Affects (5)
HDAC8	HDAC8	Affected	58.206	Affects (14)
TMEM161A	TMEM161A	Affected	32.096	Affects (6)
FLCN	FLCN	Affected	291.492	Affects (41)
YBX3	YBX3	Affected	-258.579	Affects (7)
BLVRB	BLVRB	Affected	1268.94	Affects (10)
AAAS	AAAS	Affected	426.735	Affects (9)
PFAS	PFAS	Affected	-106.548	Affects (19)
H3C15	H3C15	Affected	-296.235	Affects (2)
H2AC16	H2AC16	Affected	-1696.51	Affects (1)
HTR5A	HTR5A	Affected	-20.138	Affects (24)
CTSD	CTSD	Affected	1355.6	Affects (21)
LDLRAD3	LDLRAD3	Affected	-61.534	Affects (14)
EMC8	EMC8	Affected	-237.276	Affects (2)
NSL1	NSL1	Affected	38.17	Affects (5)
METTL16	METTL16	Affected	-146.45	Affects (9)
AURKA	AURKA	Affected	-209.104	Affects (60)
SPAG9	SPAG9	Affected	91.981	Affects (34)
JMY	JMY	Affected	55.645	Affects (20)
SCN8A	SCN8A	Affected	22.739	Affects (29)
SLTM	SLTM	Affected	-134.902	Affects (34)
FSTL1	FSTL1	Affected	-394.605	Affects (8)
MGST1	MGST1	Affected	322.286	Affects (2)
H3C11	H3C11	Affected	-1610.19	Affects (4)
PRKX	PRKX	Affected	66.167	Affects (11)
ARF1	ARF1	Affected	-440.639	Affects (4)
STARD5	STARD5	Affected	132.878	Affects (6)
UBQLN1	UBQLN1	Affected	-149.735	Affects (9)
PDIA3	PDIA3	Affected	325.696	Affects (16)
NSA2	NSA2	Affected	275.761	Affects (6)
STT3B	STT3B	Affected	-209.687	Affects (14)
BCL7A	BCL7A	Affected	104.74	Affects (40)
KLF11	KLF11	Affected	41.517	Affects (9)
MAP2K6	MAP2K6	Affected	-133.564	Affects (8)
H2AC17	H2AC17	Affected	-972.179	Affects (1)
CA5B	CA5B	Affected	-822.647	Affects (10)
GTPBP2	GTPBP2	Affected	104.809	Affects (16)
USP20	USP20	Affected	51.432	Affects (22)
NBR1	NBR1	Affected	334.62	Affects (13)
HS6ST3	HS6ST3	Affected	-22.563	Affects (19)
RAB4A	RAB4A	Affected	-115.53	Affects (10)
LMNB1	LMNB1	Affected	-74.925	Affects (10)
GLCE	GLCE	Affected	327.34	Affects (6)
AP1M1	AP1M1	Affected	-150.883	Affects (18)
IDE	IDE	Affected	171.37	Affects (14)
ILF2	ILF2	Affected	-133.649	Affects (9)
DYNLT2	DYNLT2	Affected	19.839	Affects (0)
UBE2Q1	UBE2Q1	Affected	318.139	Affects (10)
LGMN	LGMN	Affected	232.105	Affects (8)
PPT1	PPT1	Affected	142.682	Affects (5)
EDEM2	EDEM2	Affected	155.714	Affects (11)
SUGP2	SUGP2	Affected	-29.328	Affects (20)
ZNF462	ZNF462	Affected	-82.515	Affects (39)
ATG9B	ATG9B	Affected	122.704	Affects (33)
ZNF318	ZNF318	Affected	82.215	Affects (33)
GSPT1	GSPT1	Affected	-258.804	Affects (7)
NOP16	NOP16	Affected	-247.275	Affects (9)
DMWD	DMWD	Affected	49.558	Affects (22)
WFS1	WFS1	Affected	79.879	Affects (19)
ACSM4	ACSM4	Affected	-38.41	Affects (21)
GASK1B	GASK1B	Affected	-221.134	Affects (14)
ACYP1	ACYP1	Affected	68.495	Affects (4)
SETBP1	SETBP1	Affected	-61.682	Affects (150)
LY75	LY75	Affected	-156.499	Affects (31)
CRYL1	CRYL1	Affected	-35.648	Affects (6)
ATF6	ATF6	Affected	100.867	Affects (11)
LOXL1	LOXL1	Affected	-481.334	Affects (20)
GRHPR	GRHPR	Affected	-204.417	Affects (17)
TNFAIP6	TNFAIP6	Affected	-52.784	Affects (16)
DUSP9	DUSP9	Affected	-31.879	Affects (8)
PGPEP1	PGPEP1	Affected	-26.206	Affects (1)
EHD2	EHD2	Affected	-1191.51	Affects (15)
Ewsr1	Ewsr1	Affected	-668.593	Affects (1)
SPTAN1	SPTAN1	Affected	103.624	Affects (36)
NUDT3	NUDT3	Affected	-103.12	Affects (4)
LOXL3	LOXL3	Affected	-403.134	Affects (14)
GOSR1	GOSR1	Affected	308.128	Affects (5)
ELOVL6	ELOVL6	Affected	-256.328	Affects (2)
ANKRD1	ANKRD1	Affected	-500.729	Affects (7)
SQLE	SQLE	Affected	-317.968	Affects (13)
ACADSB	ACADSB	Affected	-112.722	Affects (12)
PSMD9	PSMD9	Affected	-89.469	Affects (2)
LIMA1	LIMA1	Affected	-549.641	Affects (11)
BYSL	BYSL	Affected	-188.889	Affects (7)
RHBDD1	RHBDD1	Affected	258.876	Affects (9)
LCOR	LCOR	Affected	112.909	Affects (35)
PSMG1	PSMG1	Affected	-270.945	Affects (2)
MACROH2A1	MACROH2A1	Affected	-51.624	Affects (13)
GLIS3	GLIS3	Affected	71.662	Affects (12)
GYG1	GYG1	Affected	165.61	Affects (4)
MED25	MED25	Affected	-141.02	Affects (12)
MBNL1	MBNL1	Affected	-594.75	Affects (26)
SART1	SART1	Affected	25.583	Affects (15)
LIN37	LIN37	Affected	27.309	Affects (8)
FEZ2	FEZ2	Affected	-82.45	Affects (11)
CHAC2	CHAC2	Affected	-48.426	Affects (6)
USP33	USP33	Affected	-39.51	Affects (13)
ARL8A	ARL8A	Affected	489.907	Affects (1)
ZNF365	ZNF365	Affected	567.283	Affects (16)
LTBP1	LTBP1	Affected	-59.08	Affects (36)
ZNF346	ZNF346	Affected	70.778	Affects (7)
CDCA3	CDCA3	Affected	-162.428	Affects (5)
ZIC4	ZIC4	Affected	-31.831	Affects (23)
TRIB3	TRIB3	Affected	50.036	Affects (9)
DCAF5	DCAF5	Affected	47.297	Affects (10)
MLX	MLX	Affected	141.424	Affects (9)
GSTO1	GSTO1	Affected	670.928	Affects (5)
NCBP2	NCBP2	Affected	-29.143	Affects (4)
UBE2V2	UBE2V2	Affected	-65.066	Affects (2)
KIAA1109	KIAA1109	Affected	250.074	Affects (76)
ZDHHC20	ZDHHC20	Affected	-36.422	Affects (13)
FAM219A	FAM219A	Affected	49.11	Affects (8)
CNIH2	CNIH2	Affected	-56.976	Affects (1)
ASXL1	ASXL1	Affected	-116.43	Affects (310)
OSTN	OSTN	Affected	35.286	Affects (1)
SNX29	SNX29	Affected	28.356	Affects (15)
TMEM184B	TMEM184B	Affected	240.087	Affects (6)
CKAP4	CKAP4	Affected	-144.225	Affects (12)
SCNM1	SCNM1	Affected	47.293	Affects (2)
CTDP1	CTDP1	Affected	-20.644	Affects (18)
SRXN1	SRXN1	Affected	347.781	Affects (2)
CFL2	CFL2	Affected	295.18	Affects (15)
MFSD11	MFSD11	Affected	186.435	Affects (107)
AGFG2	AGFG2	Affected	-102.36	Affects (13)
SLC38A2	SLC38A2	Affected	-553.139	Affects (8)
MAP6	MAP6	Affected	-274.988	Affects (11)
TMED4	TMED4	Affected	445.534	Affects (4)
AFF4	AFF4	Affected	413.277	Affects (19)
WDR7	WDR7	Affected	127.778	Affects (33)
NPFF	NPFF	Affected	301.878	Affects (2)
SMTN	SMTN	Affected	-54.033	Affects (28)
EMILIN1	EMILIN1	Affected	-55.529	Affects (32)
RBM4	RBM4	Affected	-21.48	Affects (16)
SEMA3F	SEMA3F	Affected	-146.705	Affects (22)
TP53INP1	TP53INP1	Affected	80.725	Affects (10)
ERGIC1	ERGIC1	Affected	-225.394	Affects (5)
RGS8	RGS8	Affected	19.214	Affects (6)
EPHX4	EPHX4	Affected	26.127	Affects (14)
NUP205	NUP205	Affected	-110.507	Affects (22)
PGK1	PGK1	Affected	-1425.54	Affects (53)
DYNLT3	DYNLT3	Affected	101.734	Affects (1)
SRM	SRM	Affected	-531.585	Affects (10)
ABHD16A	ABHD16A	Affected	-122.784	Affects (11)
PSMB3	PSMB3	Affected	429.241	Affects (2)
YWHAB	YWHAB	Affected	-227.68	Affects (2)
GCLC	GCLC	Affected	287.204	Affects (7)
FNBP4	FNBP4	Affected	27.4	Affects (24)
NRN1	NRN1	Affected	-183.182	Affects (3)
ZNF507	ZNF507	Affected	45.685	Affects (18)
GLMP	GLMP	Affected	336.432	Affects (9)
MAGED1	MAGED1	Affected	-98.535	Affects (20)
SYNPO	SYNPO	Affected	-127.86	Affects (27)
BPGM	BPGM	Affected	-37.688	Affects (3)
WDR53	WDR53	Affected	39.349	Affects (4)
ILF3	ILF3	Affected	-106.704	Affects (27)
PHF13	PHF13	Affected	-29.675	Affects (7)
BOP1	BOP1	Affected	-87.577	Affects (3)
MYCBP	MYCBP	Affected	-83.041	Affects (5)
DCTN5	DCTN5	Affected	203.557	Affects (5)
TBRG1	TBRG1	Affected	256.542	Affects (5)
WAC	WAC	Affected	169.804	Affects (23)
NEK6	NEK6	Affected	-84.304	Affects (16)
FOXI1	FOXI1	Affected	25.84	Affects (15)
TMEM9	TMEM9	Affected	-34.163	Affects (3)
HEXB	HEXB	Affected	302.63	Affects (6)
MAP3K20	MAP3K20	Affected	223.783	Affects (12)
HNRNPL	HNRNPL	Affected	169.685	Affects (29)
ALDOA	ALDOA	Affected	-855.146	Affects (15)
MTCH1	MTCH1	Affected	-78.038	Affects (9)
TCHP	TCHP	Affected	445.444	Affects (13)
RSPRY1	RSPRY1	Affected	33.332	Affects (9)
CREB3	CREB3	Affected	224.58	Affects (4)
FAM149A	FAM149A	Affected	135.036	Affects (8)
TTYH2	TTYH2	Affected	-358.981	Affects (10)
CBX3	CBX3	Affected	-581.74	Affects (7)
FAM171B	FAM171B	Affected	452.834	Affects (29)
PELI3	PELI3	Affected	34.629	Affects (10)
MOSMO	MOSMO	Affected	38.574	Affects (2)
CDK5RAP2	CDK5RAP2	Affected	80.947	Affects (37)
DAP	DAP	Affected	-319.833	Affects (2)
TRPM7	TRPM7	Affected	231.442	Affects (38)
AP3S2	AP3S2	Affected	48.351	Affects (2)
DHX35	DHX35	Affected	61.748	Affects (10)
RAB21	RAB21	Affected	131.011	Affects (2)
WDR55	WDR55	Affected	-204.29	Affects (20)
ZBTB44	ZBTB44	Affected	95.96	Affects (11)
SFPQ	SFPQ	Affected	-254.918	Affects (18)
CALCOCO1	CALCOCO1	Affected	169.707	Affects (3)
TRMT10B	TRMT10B	Affected	53.418	Affects (6)
MSRB3	MSRB3	Affected	-206.195	Affects (7)
GNPNAT1	GNPNAT1	Affected	77.362	Affects (7)
GOLGA4	GOLGA4	Affected	98.326	Affects (24)
CNN2	CNN2	Affected	-437.505	Affects (13)
PEA15	PEA15	Affected	-37.05	Affects (5)
CREM	CREM	Affected	82.004	Affects (17)
GPSM2	GPSM2	Affected	-119.799	Affects (11)
ITPKB	ITPKB	Affected	47.998	Affects (43)
DIPK1A	DIPK1A	Affected	-202.467	Affects (13)
EGLN1	EGLN1	Affected	-308.537	Affects (12)
PHPT1	PHPT1	Affected	-52.792	Affects (4)
GANC	GANC	Affected	64.968	Affects (10)
TSG101	TSG101	Affected	-35.456	Affects (13)
PRUNE2	PRUNE2	Affected	95.601	Affects (75)
BRAP	BRAP	Affected	153.746	Affects (9)
ATAD1	ATAD1	Affected	128.501	Affects (13)
PPP3CA	PPP3CA	Affected	-710.476	Affects (166)
RNF214	RNF214	Affected	82.153	Affects (7)
MAP1LC3B	MAP1LC3B	Affected	363.028	Affects (2)
LIPG	LIPG	Affected	-35.262	Affects (12)
ITFG1	ITFG1	Affected	224.243	Affects (8)
SEH1L	SEH1L	Affected	-269.855	Affects (9)
CROT	CROT	Affected	105.59	Affects (8)
WDFY2	WDFY2	Affected	-49.572	Affects (8)
FTH1	FTH1	Affected	1370.48	Affects (3)
HELQ	HELQ	Affected	74.74	Affects (416)
PFKL	PFKL	Affected	-730.326	Affects (21)
FOXJ2	FOXJ2	Affected	160.54	Affects (12)
AGFG1	AGFG1	Affected	-67.261	Affects (8)
COX7B	COX7B	Affected	-372.123	Affects (5)
FRAT1	FRAT1	Affected	-25.421	Affects (6)
HMBS	HMBS	Affected	-110.599	Affects (6)
SLK	SLK	Affected	208.685	Affects (14)
SERTAD4	SERTAD4	Affected	-79.14	Affects (6)
STUB1	STUB1	Affected	101.064	Affects (8)
SDF2	SDF2	Affected	78.123	Affects (1)
PPP2R1B	PPP2R1B	Affected	-352.028	Affects (30)
ATG16L2	ATG16L2	Affected	98.402	Affects (14)
DGAT2	DGAT2	Affected	28.517	Affects (11)
ZNF878	ZNF878	Affected	27.83	Affects (16)
UMPS	UMPS	Affected	-128.835	Affects (299)
CCDC83	CCDC83	Affected	-20.177	Affects (7)
LMBRD1	LMBRD1	Affected	303.315	Affects (17)
SLC38A1	SLC38A1	Affected	290.887	Affects (20)
NAA40	NAA40	Affected	133.577	Affects (3)
ZNF691	ZNF691	Affected	144.985	Affects (6)
CD55	CD55	Affected	73.806	Affects (11)
NUDT4	NUDT4	Affected	-319.142	Affects (5)
TOR3A	TOR3A	Affected	41.645	Affects (10)
KLF5	KLF5	Affected	184.748	Affects (35)
IDUA	IDUA	Affected	92.818	Affects (30)
CHSY1	CHSY1	Affected	-122.486	Affects (10)
ARMCX6	ARMCX6	Affected	20.956	Affects (3)
C15orf65	C15orf65	Affected	29.871	Affects (1)
EED	EED	Affected	50.108	Affects (37)
GNPAT	GNPAT	Affected	-104.011	Affects (14)
TMEM62	TMEM62	Affected	69.502	Affects (4)
NIPSNAP1	NIPSNAP1	Affected	-192.033	Affects (8)
SERINC3	SERINC3	Affected	1112.61	Affects (10)
CERS6	CERS6	Affected	92.856	Affects (2)
ADAMTS5	ADAMTS5	Affected	-357.913	Affects (27)
METTL2A	METTL2A	Affected	-28.222	Affects (8)
TSPAN12	TSPAN12	Affected	40.207	Affects (7)
PALS2	PALS2	Affected	151.414	Affects (0)
PIDD1	PIDD1	Affected	79.996	Affects (21)
SFXN1	SFXN1	Affected	-220.361	Affects (7)
ARPP19	ARPP19	Affected	-46.459	Affects (3)
RBM34	RBM34	Affected	145.941	Affects (12)
ELMOD2	ELMOD2	Affected	216.543	Affects (5)
HOXA10	HOXA10	Affected	23.299	Affects (14)
C2orf69	C2orf69	Affected	-35.942	Affects (9)
PIP4P1	PIP4P1	Affected	302.493	Affects (5)
FUCA1	FUCA1	Affected	219.314	Affects (7)
ACOT13	ACOT13	Affected	343.099	Affects (2)
SPG11	SPG11	Affected	35.722	Affects (47)
ARHGEF10L	ARHGEF10L	Affected	-27.89	Affects (34)
SF3B1	SF3B1	Affected	-187.66	Affects (505)
YJU2	YJU2	Affected	-103.116	Affects (7)
CBX5	CBX5	Affected	-515.005	Affects (10)
RNASET2	RNASET2	Affected	743.432	Affects (6)
CAVIN1	CAVIN1	Affected	-674.235	Affects (16)
SART3	SART3	Affected	-64.108	Affects (15)
PKM	PKM	Affected	-1094.05	Affects (103)
PSMF1	PSMF1	Affected	298.197	Affects (2)
STK10	STK10	Affected	45.556	Affects (21)
SLC25A11	SLC25A11	Affected	216.257	Affects (5)
COQ10A	COQ10A	Affected	74.175	Affects (1)
GFER	GFER	Affected	104.275	Affects (3)
WWP1	WWP1	Affected	157.376	Affects (19)
MATR3	MATR3	Affected	-123.149	Affects (23)
SLC27A1	SLC27A1	Affected	348.575	Affects (18)
RAD54L	RAD54L	Affected	96.604	Affects (32)
MRFAP1	MRFAP1	Affected	-142.933	Affects (2)
ZNF442	ZNF442	Affected	142.913	Affects (14)
NPR3	NPR3	Affected	-311.417	Affects (16)
PRRX1	PRRX1	Affected	-407.263	Affects (8)
EFCAB11	EFCAB11	Affected	30.28	Affects (4)
CAV2	CAV2	Affected	-123.828	Affects (2)
CXCL17	CXCL17	Affected	20.509	Affects (3)
ALOX15B	ALOX15B	Affected	-34.901	Affects (24)
TSR1	TSR1	Affected	-129.893	Affects (10)
RPS27L	RPS27L	Affected	155.77	Affects (4)
SLC6A6	SLC6A6	Affected	-245.618	Affects (19)
CSRP1	CSRP1	Affected	152.926	Affects (5)
LY6E	LY6E	Affected	-1697.64	Affects (23)
FBXW9	FBXW9	Affected	259.28	Affects (6)
SLC35A4	SLC35A4	Affected	-130.65	Affects (4)
PITPNA	PITPNA	Affected	-195.619	Affects (6)
TMEM104	TMEM104	Affected	59.923	Affects (12)
BNIP1	BNIP1	Affected	73.668	Affects (9)
RNF187	RNF187	Affected	-129.535	Affects (1)
MTX3	MTX3	Affected	18.691	Affects (5)
TEAD2	TEAD2	Affected	-150.14	Affects (26)
SHISA3	SHISA3	Affected	58.661	Affects (29)
GPBP1	GPBP1	Affected	-142.185	Affects (2)
DDIAS	DDIAS	Affected	741.253	Affects (7)
AVPI1	AVPI1	Affected	-136.513	Affects (1)
GIGYF2	GIGYF2	Affected	101.489	Affects (31)
B4GALT2	B4GALT2	Affected	-138.713	Affects (14)
RPN2	RPN2	Affected	-143.313	Affects (13)
Scd2	Scd2	Affected	-2393.65	Affects (1)
ABHD4	ABHD4	Affected	1271.73	Affects (5)
ZSCAN29	ZSCAN29	Affected	53.894	Affects (11)
FER	FER	Affected	-95.499	Affects (187)
SAP18	SAP18	Affected	-1169.44	Affects (1)
SAP30BP	SAP30BP	Affected	116.977	Affects (4)
GSS	GSS	Affected	40.475	Affects (9)
G2E3	G2E3	Affected	-71.78	Affects (17)
MPLKIP	MPLKIP	Affected	-105.595	Affects (5)
HIGD1A	HIGD1A	Affected	-145.193	Affects (6)
CDC73	CDC73	Affected	-36.269	Affects (482)
SMIM12	SMIM12	Affected	-343.498	Affects (2)
KDELR2	KDELR2	Affected	-273.791	Affects (4)
ELF4	ELF4	Affected	28.554	Affects (16)
TANGO6	TANGO6	Affected	-60.96	Affects (14)
CYP51A1	CYP51A1	Affected	-251.149	Affects (43)
CA6	CA6	Affected	290.593	Affects (9)
ATP6V1H	ATP6V1H	Affected	268.386	Affects (17)
TBL1X	TBL1X	Affected	-299.501	Affects (23)
DGLUCY	DGLUCY	Affected	149.664	Affects (14)
CLSTN1	CLSTN1	Affected	-278.602	Affects (22)
FRMD6	FRMD6	Affected	-94.063	Affects (12)
PHC1	PHC1	Affected	-29.972	Affects (12)
ATRAID	ATRAID	Affected	360.079	Affects (6)
SYNCRIP	SYNCRIP	Affected	-462.283	Affects (24)
TP53RK	TP53RK	Affected	-29.327	Affects (9)
ABHD8	ABHD8	Affected	-81.673	Affects (13)
RRAGC	RRAGC	Affected	539.89	Affects (33)
MYLIP	MYLIP	Affected	-115.004	Affects (8)
BAG3	BAG3	Affected	-141.261	Affects (5)
ZMAT3	ZMAT3	Affected	357.196	Affects (5)
RSPH3	RSPH3	Affected	41.079	Affects (7)
RBP1	RBP1	Affected	-262.559	Affects (5)
P4HA1	P4HA1	Affected	-623.975	Affects (8)
RBM15	RBM15	Affected	90.421	Affects (17)
PDXP	PDXP	Affected	21.51	Affects (3)
ANKH	ANKH	Affected	-176.116	Affects (11)
EXOSC2	EXOSC2	Affected	46.985	Affects (3)
FZD2	FZD2	Affected	-577.054	Affects (15)
COL6A1	COL6A1	Affected	-258.869	Affects (34)
TSPAN4	TSPAN4	Affected	-283.057	Affects (12)
HSPD1	HSPD1	Affected	-817.124	Affects (25)
LRFN4	LRFN4	Affected	49.473	Affects (15)
STOML2	STOML2	Affected	-153.135	Affects (12)
AP1S2	AP1S2	Affected	401.047	Affects (3)
HEXA	HEXA	Affected	398.131	Affects (10)
C1orf21	C1orf21	Affected	-376.344	Affects (3)
MPC2	MPC2	Affected	-107.943	Affects (2)
PIGQ	PIGQ	Affected	-77.498	Affects (16)
HNRNPA0	HNRNPA0	Affected	-226.423	Affects (1)
PROS1	PROS1	Affected	114.943	Affects (20)
POLR2L	POLR2L	Affected	-91.703	Affects (2)
PYURF	PYURF	Affected	-101.735	Affects (2)
TBX10	TBX10	Affected	-36.816	Affects (12)
Tpm1	Tpm1	Affected	-658.249	Affects (1)
NAB2	NAB2	Affected	-190.597	Affects (12)
PSMD2	PSMD2	Affected	325.276	Affects (409)
ATP6V1E1	ATP6V1E1	Affected	240.236	Affects (13)
NDC1	NDC1	Affected	673.528	Affects (8)
TLK1	TLK1	Affected	66.624	Affects (19)
C1orf127	C1orf127	Affected	-31.001	Affects (12)
YPEL3	YPEL3	Affected	367.801	Affects (2)
CDCA4	CDCA4	Affected	-130.809	Affects (3)
PRSS23	PRSS23	Affected	-1243.05	Affects (10)
MNS1	MNS1	Affected	61.353	Affects (9)
COG3	COG3	Affected	-68.403	Affects (10)
NFATC3	NFATC3	Affected	139.836	Affects (18)
CDRT4	CDRT4	Affected	27.108	Affects (1)
WDR45	WDR45	Affected	153.817	Affects (19)
PEX5	PEX5	Affected	19.473	Affects (13)
SEMA3A	SEMA3A	Affected	-53.291	Affects (20)
TIMP3	TIMP3	Affected	-697.626	Affects (47)
KLHDC3	KLHDC3	Affected	-131.335	Affects (5)
RSRC1	RSRC1	Affected	-60.343	Affects (10)
ZCCHC4	ZCCHC4	Affected	66.164	Affects (15)
FAM50A	FAM50A	Affected	178.455	Affects (6)
MEF2A	MEF2A	Affected	268.407	Affects (22)
TTLL12	TTLL12	Affected	-115.551	Affects (12)
RFC3	RFC3	Affected	54.203	Affects (4)
ALAS1	ALAS1	Affected	670.309	Affects (13)
MPPE1	MPPE1	Affected	39.341	Affects (1)
UBE3B	UBE3B	Affected	34.426	Affects (15)
HNRNPD	HNRNPD	Affected	-523.62	Affects (9)
CHMP1A	CHMP1A	Affected	-70.514	Affects (6)
CYP4F3	CYP4F3	Affected	80.523	Affects (23)
DNMBP	DNMBP	Affected	-40.847	Affects (23)
SRR	SRR	Affected	186.949	Affects (3)
PIP5K1C	PIP5K1C	Affected	-50.941	Affects (26)
SRP54	SRP54	Affected	122.857	Affects (6)
PTX3	PTX3	Affected	-310.09	Affects (8)
TRAF6	TRAF6	Affected	86.256	Affects (9)
SH3KBP1	SH3KBP1	Affected	-384.974	Affects (25)
IFI30	IFI30	Affected	457.304	Affects (11)
COLGALT1	COLGALT1	Affected	-200.942	Affects (10)
ZFP30	ZFP30	Affected	26.627	Affects (6)
BOC	BOC	Affected	55.25	Affects (24)
TCTN3	TCTN3	Affected	82.536	Affects (7)
ANKRD44	ANKRD44	Affected	36.158	Affects (16)
RC3H1	RC3H1	Affected	54.597	Affects (14)
ZNF226	ZNF226	Affected	171.607	Affects (13)
SFXN2	SFXN2	Affected	-27.173	Affects (4)
SUSD6	SUSD6	Affected	228.572	Affects (6)
SORBS1	SORBS1	Affected	70.189	Affects (25)
PAK1IP1	PAK1IP1	Affected	236.919	Affects (4)
DIAPH3	DIAPH3	Affected	-69.855	Affects (38)
IFI16	IFI16	Affected	-38.35	Affects (12)
MVD	MVD	Affected	-127.209	Affects (11)
H1-0	H1-0	Affected	-878.708	Affects (1)
NAGK	NAGK	Affected	-148.549	Affects (3)
FBLN2	FBLN2	Affected	-639.554	Affects (33)
ATXN2L	ATXN2L	Affected	363.697	Affects (36)
C1QTNF5	C1QTNF5	Affected	25.683	Affects (13)
SLC50A1	SLC50A1	Affected	313.855	Affects (3)
Gsta4	Gsta4	Affected	-732.853	Affects (1)
CMC2	CMC2	Affected	-89.5	Affects (5)
MACO1	MACO1	Affected	104.077	Affects (9)
LAMP2	LAMP2	Affected	765.176	Affects (2)
IRF2BPL	IRF2BPL	Affected	-118.214	Affects (24)
LHFPL6	LHFPL6	Affected	-159.876	Affects (5)
AK1	AK1	Affected	632.963	Affects (1)
CTNNA1	CTNNA1	Affected	-283.986	Affects (46)
SUN1	SUN1	Affected	-73.725	Affects (20)
TAF2	TAF2	Affected	136.788	Affects (14)
PTPRN	PTPRN	Affected	425.287	Affects (28)
TMBIM4	TMBIM4	Affected	650.299	Affects (17)
POLI	POLI	Affected	47.36	Affects (23)
RMND5B	RMND5B	Affected	60.464	Affects (6)
BMP1	BMP1	Affected	-29.849	Affects (14)
WASHC3	WASHC3	Affected	153.202	Affects (10)
TGIF1	TGIF1	Affected	112.918	Affects (20)
PRKD1	PRKD1	Affected	-65.894	Affects (27)
KAT2A	KAT2A	Affected	-110.668	Affects (23)
TNFRSF18	TNFRSF18	Affected	-17.894	Affects (9)
DCTN3	DCTN3	Affected	233.743	Affects (5)
PWWP3B	PWWP3B	Affected	-132.884	Affects (23)
NCOA2	NCOA2	Affected	-105.009	Affects (40)
TRIM72	TRIM72	Affected	17.955	Affects (13)
DHRS9	DHRS9	Affected	-52.774	Affects (6)
Mt1	Mt1	Affected	3307.64	Affects (2)
CALR3	CALR3	Affected	27.73	Affects (11)
Mt2	Mt2	Affected	3411.2	Affects (2)
FOXK1	FOXK1	Affected	119.931	Affects (20)
RGL2	RGL2	Affected	-30.706	Affects (19)
LMNA	LMNA	Affected	-442.781	Affects (27)
GPC6	GPC6	Affected	-67.798	Affects (13)
WDPCP	WDPCP	Affected	75.036	Affects (9)
RALGAPB	RALGAPB	Affected	-104.24	Affects (32)
RAD51D	RAD51D	Affected	100.93	Affects (606)
INSIG1	INSIG1	Affected	-202.329	Affects (13)
CLCNKA	CLCNKA	Affected	-21.141	Affects (14)
SELENOH	SELENOH	Affected	200.569	Affects (1)
DIPK2A	DIPK2A	Affected	-352.95	Affects (16)
DERL1	DERL1	Affected	329.957	Affects (4)
PTRH1	PTRH1	Affected	207.803	Affects (12)
SLC35D1	SLC35D1	Affected	168.965	Affects (6)
TRAF5	TRAF5	Affected	-29.882	Affects (7)
CRIM1	CRIM1	Affected	-177.876	Affects (20)
MARF1	MARF1	Affected	351.891	Affects (33)
SOX9	SOX9	Affected	-242.534	Affects (77)
CTDSP2	CTDSP2	Affected	-151.145	Affects (12)
CLP1	CLP1	Affected	-50.516	Affects (5)
CCPG1	CCPG1	Affected	121.099	Affects (16)
GLIPR2	GLIPR2	Affected	-326.879	Affects (5)
MRC2	MRC2	Affected	-259.057	Affects (35)
FZD7	FZD7	Affected	-90.438	Affects (13)
CGREF1	CGREF1	Affected	37.161	Affects (10)
ZNF276	ZNF276	Affected	21.453	Affects (22)
WASHC5	WASHC5	Affected	359.477	Affects (17)
Map3k7	Map3k7	Affected	70.07	Affects (3)
C14orf28	C14orf28	Affected	30.4	Affects (3)
SGPL1	SGPL1	Affected	125.998	Affects (9)
RGMA	RGMA	Affected	-237.158	Affects (6)
CMPK1	CMPK1	Affected	-22.92	Affects (2)
GANAB	GANAB	Affected	-41.016	Affects (19)
TMEM175	TMEM175	Affected	90.248	Affects (13)
HGSNAT	HGSNAT	Affected	229.753	Affects (9)
SLC39A6	SLC39A6	Affected	227.9	Affects (14)
CMSS1	CMSS1	Affected	279.996	Affects (27)
FTL	FTL	Affected	2232.09	Affects (9)
IFRD1	IFRD1	Affected	276.968	Affects (11)
C1orf198	C1orf198	Affected	-94.239	Affects (5)
MN1	MN1	Affected	-62.312	Affects (56)
SERF2	SERF2	Affected	-312.881	Affects (18)
NUCB1	NUCB1	Affected	312.163	Affects (13)
ZNF496	ZNF496	Affected	102.611	Affects (20)
TOMM20	TOMM20	Affected	335.624	Affects (1)
PIP5K1A	PIP5K1A	Affected	61.917	Affects (12)
TCF19	TCF19	Affected	87.246	Affects (4)
UGP2	UGP2	Affected	-39.492	Affects (9)
ADGRL2	ADGRL2	Affected	-161.253	Affects (53)
ZCCHC2	ZCCHC2	Affected	32.486	Affects (22)
OGN	OGN	Affected	-309.544	Affects (9)
HOXA5	HOXA5	Affected	62.95	Affects (12)
CLASP1	CLASP1	Affected	-38.501	Affects (29)
EML6	EML6	Affected	25.701	Affects (39)
ISYNA1	ISYNA1	Affected	-226.323	Affects (8)
ADGRA2	ADGRA2	Affected	-123.33	Affects (29)
WASF3	WASF3	Affected	-26.675	Affects (21)
EIF2A	EIF2A	Affected	223.884	Affects (10)
BANP	BANP	Affected	58.722	Affects (14)
DDX56	DDX56	Affected	-162.879	Affects (7)
ZNF43	ZNF43	Affected	28.443	Affects (35)
MBD4	MBD4	Affected	-35.059	Affects (21)
TIMM17A	TIMM17A	Affected	-127.03	Affects (3)
HIPK1	HIPK1	Affected	194.291	Affects (23)
AIDA	AIDA	Affected	-64.059	Affects (10)
CKB	CKB	Affected	-38.362	Affects (16)
AK4	AK4	Affected	-135.942	Affects (1)
GTF2H4	GTF2H4	Affected	24.05	Affects (22)
TUBB2A	TUBB2A	Affected	-185.475	Affects (8847)
MLKL	MLKL	Affected	437.416	Affects (10)
CAMK2N2	CAMK2N2	Affected	-69.418	Affects (1)
GLO1	GLO1	Affected	-115.377	Affects (7)
STON1	STON1	Affected	-70.226	Affects (15)
AKR1E2	AKR1E2	Affected	92.899	Affects (4)
ZC2HC1A	ZC2HC1A	Affected	-141.323	Affects (5)
P2RY2	P2RY2	Affected	32.907	Affects (16)
KCTD13	KCTD13	Affected	193.295	Affects (7)
MCM6	MCM6	Affected	-223.728	Affects (19)
PTGS1	PTGS1	Affected	-239.035	Affects (171)
TOGARAM1	TOGARAM1	Affected	81.343	Affects (19)
YPEL5	YPEL5	Affected	138.388	Affects (6)
PIP4K2C	PIP4K2C	Affected	355.085	Affects (3)
TBX18	TBX18	Affected	-82.832	Affects (20)
RAP1GDS1	RAP1GDS1	Affected	-45.368	Affects (10)
TAS1R1	TAS1R1	Affected	-143.983	Affects (13)
SOS1	SOS1	Affected	242.822	Affects (34)
UBASH3B	UBASH3B	Affected	87.905	Affects (20)
PRKCA	PRKCA	Affected	-282.706	Affects (95)
ZCCHC8	ZCCHC8	Affected	122.447	Affects (17)
MSTO1	MSTO1	Affected	-40.826	Affects (7)
CCNA2	CCNA2	Affected	-425.55	Affects (23)
HNRNPA2B1	HNRNPA2B1	Affected	-215.286	Affects (39)
ATP6AP2	ATP6AP2	Affected	583.244	Affects (10)
EIF5B	EIF5B	Affected	-43.318	Affects (28)
NPC1	NPC1	Affected	116.902	Affects (22)
DCXR	DCXR	Affected	952.502	Affects (4)
SERAC1	SERAC1	Affected	44.483	Affects (12)
SLC12A9	SLC12A9	Affected	88.259	Affects (16)
MRPL58	MRPL58	Affected	-139.984	Affects (6)
HSPA12A	HSPA12A	Affected	32.679	Affects (19)
DES	DES	Affected	118.263	Affects (16)
CSTL1	CSTL1	Affected	19.077	Affects (2)
ADAMTS2	ADAMTS2	Affected	-265.851	Affects (62)
FSTL3	FSTL3	Affected	-137.892	Affects (4)
N4BP2	N4BP2	Affected	98.78	Affects (20)
TAPBPL	TAPBPL	Affected	-39.826	Affects (6)
SLC25A24	SLC25A24	Affected	-439.452	Affects (16)
CRYZ	CRYZ	Affected	-26.814	Affects (4)
TIMM8A	TIMM8A	Affected	-178.379	Affects (2)
SLC16A6	SLC16A6	Affected	105.41	Affects (8)
PTPRA	PTPRA	Affected	414.159	Affects (25)
DUS4L	DUS4L	Affected	18.042	Affects (2)
ATP6V0E1	ATP6V0E1	Affected	184.815	Affects (4)
VPS37B	VPS37B	Affected	90.444	Affects (13)
FADS2	FADS2	Affected	-755.861	Affects (22)
TFRC	TFRC	Affected	433.781	Affects (17)
FAM171A2	FAM171A2	Affected	-170.047	Affects (12)
NIT1	NIT1	Affected	50.697	Affects (10)
HLTF	HLTF	Affected	92.698	Affects (18)
GYS1	GYS1	Affected	-231.522	Affects (11)
FKBP10	FKBP10	Affected	-343.552	Affects (23)
SMCR8	SMCR8	Affected	453.996	Affects (11)
GNG12	GNG12	Affected	-195.646	Affects (5)
ABHD12	ABHD12	Affected	53.543	Affects (6)
PGRMC1	PGRMC1	Affected	343.531	Affects (7)
SELENOW	SELENOW	Affected	232.468	Affects (3)
ACBD5	ACBD5	Affected	31.94	Affects (8)
ZMYM3	ZMYM3	Affected	-33.04	Affects (30)
PDHB	PDHB	Affected	208.855	Affects (7)
YWHAQ	YWHAQ	Affected	-375.457	Affects (6)
UBR2	UBR2	Affected	87.717	Affects (20)
COMT	COMT	Affected	-78.967	Affects (16)
UTP14C	UTP14C	Affected	-294.641	Affects (21)
TUBE1	TUBE1	Affected	84.311	Affects (8844)
SH3RF1	SH3RF1	Affected	25.039	Affects (17)
PRDX3	PRDX3	Affected	84.196	Affects (3)
MYO1G	MYO1G	Affected	-33.706	Affects (27)
ZSWIM8	ZSWIM8	Affected	75.911	Affects (31)
METTL9	METTL9	Affected	-323.112	Affects (17)
LY96	LY96	Affected	170.248	Affects (2)
LDLR	LDLR	Affected	-281.962	Affects (19)
DDX39B	DDX39B	Affected	-241.207	Affects (21)
CANX	CANX	Affected	364.253	Affects (15)
ARFGEF2	ARFGEF2	Affected	101.445	Affects (31)
NSUN6	NSUN6	Affected	25.041	Affects (14)
JPT1	JPT1	Affected	-622.453	Affects (12)
RNF10	RNF10	Affected	425.084	Affects (8)
SDC2	SDC2	Affected	-464.203	Affects (10)
SFT2D1	SFT2D1	Affected	34.189	Affects (3)
CISH	CISH	Affected	-68.851	Affects (5)
SRP14	SRP14	Affected	79.552	Affects (1)
CRAT	CRAT	Affected	-44.61	Affects (19)
MUC20	MUC20	Affected	-27.64	Affects (35)
SCMH1	SCMH1	Affected	157.87	Affects (10)
DKC1	DKC1	Affected	-141.238	Affects (16)
PBX1	PBX1	Affected	-104.121	Affects (13)
CTBP2	CTBP2	Affected	-117.665	Affects (60)
POLR1A	POLR1A	Affected	-152.29	Affects (34)
ASPH	ASPH	Affected	-449.061	Affects (30)
NSD2	NSD2	Affected	207.32	Affects (59)

## Sheet: Table S7 Functions
Functions Annotation	p-value	Predicted Activation State	Activation z-score	Molecules	# Molecules	% of total
Tumorigenesis of tissue	3.2e-43	Decreased	-2.186	AAAS,ABCB9,ABHD12,ABHD16A,ABHD4,ABHD8,ABL1,ABTB1,ACAD11,ACADSB,ACAT2,ACBD5,ACBD6,ACOT13,ACOX1,ACSM4,ACTA2,ACTN1,ACTR1B,ACYP1,ADAM17,ADAM9,ADAMTS1,ADAMTS2,ADAMTS5,ADGRA2,ADGRL2,AFF4,AFP,AGFG1,AGFG2,AHCY,AIDA,AIF1L,AK1,AK4,AKR1E2,ALAS1,ALDH1L2,ALDOA,ALOX15,ALOX15B,ANKH,ANKRD1,ANKRD42,ANKRD44,ANXA2,AOX1,AP1M1,AP1S2,AP3S2,APBA1,APBA3,APCDD1,APIP,ARF1,ARFGEF2,ARHGAP18,ARHGAP19,ARHGEF10L,ARHGEF12,ARL8A…	1011	87.8367	1151
Apoptosis	3.3e-17	Increased	2.272	AAAS,ABL1,ADAM17,ADAMTS1,ADGRL2,AFP,ALDOA,ALOX15,ALOX15B,ANKRD1,ANXA2,APIP,ARHGAP18,ARHGEF12,ATF6,ATP11C,ATP6AP2,AURKA,BAG3,BANP,BAX,BMP1,BNIP1,BTG2,C8orf76,CAMK2N2,CANX,CASP2,CASP4,CAT,CAV1,CBX3,CBX5,CCDC80,Ccl9,CCN4,CCNA2,CCNG1,CCNT1,CD55,CD6,CDC34,CDC73,CDKN1A,CENPA,CERS6,CLASP1,CNN2,CREM,CRYAB,CSF1,CSTB,CTBP2,CTNNA1,CTSD,DAD1,DAP,DDIAS,DDIT3,DDX5,DES,DNASE2,DTYMK,DYNLT2,E2F4,E2F7,EGLN1,EGR1,E…	312	27.1069	1151
Cell movement	3.02e-11	Decreased	-3.249	ABL1,ACTA2,ACTN1,ADAM17,ADAM9,ADAMTS1,ADAMTS5,ADGRA2,AFP,AHCY,ALDOA,ALOX15,ALOX15B,ANXA2,AP1S2,APBA1,APBA3,ARF1,ARFGEF2,ARHGAP18,ARHGAP19,ARHGEF12,ARPC2,ARRDC3,ASPH,ATP5F1B,AURKA,BAG3,BANP,BAX,BCAT1,BTG2,C8orf76,CAMK2N2,CAT,CAV1,CAV2,Ccl7,Ccl9,CCN4,CCNA2,CCNB2,CCNT1,CD248,CD34,CD55,CD6,CDC42EP1,CDKN1A,CERS6,CLASP1,CNN2,COL6A1,COPA,CREB3,CRYAB,CSF1,CTBP2,CTNNA1,CXCL17,Diaph2,DNMBP,ECM1,EGLN1,EGR1,…	266	23.1103	1151
Cell survival	1.19e-16	Decreased	-2.051	ABL1,ADAM17,ADAMTS1,AK1,ANKRD1,ARFGEF2,ARPC2,ATF6,ATP5F1B,AURKA,BAG3,BAX,BTG2,C8orf76,CASP2,CAT,CAV1,CBX5,Ccl9,CCNA2,CCNG1,CDCA8,CDKN1A,CENPA,CISH,COPA,CRYAB,CSF1,CTSD,CXCL17,DDIT3,DDX39B,DDX5,DEPDC5,DTYMK,E2F4,ECM1,EEF2,EGLN1,EGR1,EIF2A,EIF4E,ELF4,EMP1,ENO1,ERCC5,FASN,FBL,FER,FGF7,FKBP4,Foxp1,FTH1,FTL,FZD2,FZD7,GADD45A,GATA1,GCLC,GET3,GFER,GRB2,HIPK1,HMGCR,HMGCS1,HMOX1,HOXA5,HSP90B1,HSPD1,IDE,ID…	211	18.3319	1151
Development of body trunk	4.27e-11	Decreased	-2.641	ABL1,ADAM17,ADAMTS1,ADAMTS2,ADGRL2,AFF4,ANKRD1,ANXA2,AP3S2,ASXL1,ATXN1L,BAX,BCOR,C1orf127,CAT,CAV1,CAV2,CCNA2,CCNB2,CDKN1A,CFL2,CISH,CSF1,CTBP2,CYP51A1,DCTN5,DIAPH3,DIPK2A,EED,EGLN1,EGR1,EIF4E,EMILIN1,EMP1,FADS2,FASN,FGF7,FKBP1A,FKBP4,Foxp1,FSTL1,FZD2,FZD7,GAA,GATA1,GLCE,GLIS3,GRB2,GRN,GYS1,HAT1,HMBS,HMOX1,HOXA10,HOXA5,IDUA,IFI16,IFT27,IL17A,INHBA,INPP5D,INSR,IRF1,KDM6A,KLF10,KLF11,KLF5,LAMP2,LMN…	151	13.119	1151
Invasion of cells	7.01e-13	Decreased	-3.206	ABL1,ACTA2,ADAM17,ADAM9,ADAMTS1,AHCY,ALDOA,ANXA2,ARRDC3,ASPH,AURKA,BAX,BCAT1,BTG2,C8orf76,CAT,CAV1,CBX5,CCN4,CCNA2,CDKN1A,CREB3,CRTAP,CRYAB,CSF1,CTBP2,CTSD,CXCL17,DIAPH3,DNMBP,ECM1,EED,EGR1,EIF3I,EIF4E,EMP1,F3,FABP5,FAF1,FASN,FBLN2,FGF7,FKBP1A,FSCN1,FSTL1,FZD2,GNAS,GPI,GPRC5A,GRB2,GRN,HMOX1,HNRNPA2B1,HSP90B1,IL17A,ILF3,INHBA,JMY,LGALS1,LGMN,LIMA1,LMNA,LOX,MAP2K1,MAP2K6,MAP3K20,MAPK3,MBNL1,MDM2,ME…	149	12.9453	1151
Cell movement of tumor cell lines	6.06e-10	Decreased	-2.176	ACTA2,ACTN1,ADAM17,ADAM9,ADAMTS5,ALDOA,ANXA2,ARF1,ARFGEF2,ARPC2,ARRDC3,ASPH,AURKA,BANP,C8orf76,CAT,CAV1,Ccl9,CCN4,CD248,CDKN1A,CERS6,COPA,CREB3,CRYAB,CSF1,CTBP2,CXCL17,Diaph2,ECM1,EGR1,EIF3I,EIF4E,EMP1,F3,FAF1,FASN,FBLN2,FER,FGF7,FKBPL,FSCN1,FSTL1,FZD7,GNAS,GPI,GPRC5A,GRB2,GRN,GTSE1,HMGCR,HMOX1,HNRNPA2B1,HSP90B1,IDH1,IGFBP4,IL17A,ILF3,JMY,KARS1,KLF5,LGALS1,LIMA1,LMNA,LOX,MAP2K1,MAP3K20,MAPK3,MBNL…	140	12.1633	1151
Metastasis	1.92e-11	Decreased	-2.909	ABL1,ACTA2,ADAM17,ADAM9,ADAMTS1,AFP,ANXA2,APBA3,ASXL1,BCOR,C8orf76,CAT,CAV1,CCDC80,Ccl9,CCN4,CD248,CDKN1A,CREB3,CRYAB,CRYZ,CSF1,CSTB,CTNNA1,CYP51A1,EIF4E,EMP1,ERCC5,F3,FABP5,FAF1,FASN,FDPS,FER,FKBP1A,FLCN,Foxp1,FSCN1,FSTL3,FTL,FZD7,GADD45A,GNAS,GPI,GPRC5A,HELQ,HMGCR,HMOX1,HOXA10,HSP90B1,IDH1,IDH2,IFI30,IL17A,INHBA,INSR,IRF1,KDM6A,KIF20A,LGALS1,LOX,MAP2K1,MARCHF5,MCM3,MDM2,MECOM,MET,MFSD11,Mt1,Mt2…	139	12.0765	1151
Growth of tumor	9.95e-11	Decreased	-2.375	ABL1,ADAM9,ADAMTS1,AHCY,ALOX15B,ANXA2,APCDD1,ARRDC3,AURKA,BTG2,C8orf76,CACYBP,CASP2,CAV1,CCN4,CD248,CD34,CDKN1A,CENPA,CERS6,CREM,CSF1,DDIT3,DEPDC5,EGLN1,EGR1,EIF3I,ELF4,F3,FABP5,FADS2,FASN,FRAT1,FRMD6,FSTL1,FTH1,FZD7,GADD45A,GATA1,GRB2,GRN,GSTO1,HMGCR,HMOX1,HSPD1,IDH2,IL16,IL17A,ILF3,INHBA,INSR,IRF1,KAT2A,KDM8,KLF10,KLF5,LGALS1,LIMA1,LOX,LY6E,MACROH2A1,MAP2K1,MDM2,MET,MTAP,MUC20,NCOA2,Ncoa6,NME1,…	132	11.4683	1151
Migration of tumor cell lines	2.51e-11	Decreased	-2.551	ACTA2,ACTN1,ADAM17,ADAM9,ALDOA,ANXA2,ARF1,ARPC2,ARRDC3,ASPH,AURKA,BANP,C8orf76,CAT,CAV1,CCN4,CD248,CDKN1A,CERS6,COPA,CREB3,CRYAB,CSF1,CTBP2,Diaph2,ECM1,EGR1,EIF3I,EIF4E,EMP1,F3,FAF1,FASN,FBLN2,FER,FGF7,FKBPL,FSCN1,FSTL1,FZD7,GNAS,GPI,GPRC5A,GRN,GTSE1,HMGCR,HMOX1,HNRNPA2B1,HSP90B1,IDH1,IGFBP4,IL17A,ILF3,KARS1,KLF5,LGALS1,LMNA,LOX,MAP2K1,MAP3K20,MAPK3,MBNL1,MDM2,MET,MSX2,MUC20,NCOA2,Ncoa6,NME1,NRP1…	129	11.2076	1151
Invasion of tumor cell lines	3.3e-10	Decreased	-3.423	ABL1,ACTA2,ADAM17,ADAM9,ADAMTS1,ALDOA,ARRDC3,ASPH,AURKA,BTG2,C8orf76,CAT,CAV1,CBX5,CCN4,CCNA2,CDKN1A,CREB3,CRTAP,CRYAB,CTBP2,CTSD,DIAPH3,DNMBP,ECM1,EED,EGR1,EIF3I,EIF4E,EMP1,FABP5,FAF1,FASN,FBLN2,FGF7,FSCN1,FSTL1,FZD2,GNAS,GPI,GPRC5A,GRN,HMOX1,HNRNPA2B1,IL17A,ILF3,LGALS1,LIMA1,LMNA,LOX,MAP2K1,MAP2K6,MAP3K20,MAPK3,MBNL1,MDM2,MECOM,MET,MSX2,MUC20,NCOA2,Ncoa6,NME1,NRP1,NRP2,NSD2,NUCB1,PDLIM1,PEA15,P…	120	10.4257	1151
Formation of cellular protrusions	2.9e-06	Decreased	-2.346	ABL1,ADGRA2,APBA1,ARPC2,ATF6,AURKA,BOC,BTBD8,BTG2,CAV1,CCDC66,CDC42EP1,CDC42EP2,CDKN1A,CKB,CLSTN1,CPEB3,CPT1C,CSF1,CSRP1,CSTB,Diaph2,DIAPH3,DNMBP,DZIP1,E2F4,EGR1,EIF4E,ELMOD2,EXOC4,F3,FARP1,FASN,FER,FGF7,FSCN1,GATA1,GRB2,GRN,INHBA,INSR,JMY,KLF5,LIMA1,LMNB1,LOX,MAP2K1,MAP6,MAPK3,MEF2A,MET,MNS1,Nedd4,NME1,NPR2,NRN1,NRP1,NRP2,PDIA3,PDXP,PFN1,PIP5K1A,PIP5K1C,PITPNA,PLAU,PLD1,PMP22,PPP3CA,PRKACA,PRKCA…	109	9.47003	1151
Transactivation	2.61e-13	Decreased	-2.993	ABTB1,ADAMTS5,APBA1,ARHGEF12,ASXL1,ATF6,CALCOCO1,CAV1,CCNT1,CD6,CDCA4,CREM,CRIM1,DDIT3,E2F4,EGR1,EPN2,FABP5,FKBP4,FRAT1,FZD2,GADD45A,GATA1,GLIS3,IFI16,IGFBP4,ILF3,INHBA,INPP5D,IRF1,KAT2A,KDM8,KLF5,LGALS1,LOX,MAP2K1,MAP2K6,MAPK3,MDM2,MECOM,MN1,MSX2,NAB2,NAP1L1,NCOA2,NFIX,NME1,NR3C1,PDIA3,PELP1,PKM,POLR2L,PPARGC1A,PPP3CA,PRKACA,PTPN3,RAC1,RARA,RCHY1,RHOC,RPL10,RUNX1,RUNX2,S100A4,SART1,SH3KBP1,SLC19…	85	7.38488	1151
Cell proliferation of breast cancer cell lines	4.14e-12	Decreased	-2.723	ADAM17,ADAMTS1,AHCY,ANXA2,ARF1,ARRDC3,AURKA,BTG2,CAT,CAV1,CDKN1A,CSF1,CTSD,DEPDC5,DTYMK,F3,FABP5,FASN,FGF7,FRMD6,FSTL3,GNAS,GRB2,GRN,HAT1,HDAC8,HMGCR,IDH2,ILF3,INHBA,INSR,IRF1,KLF5,LCOR,LGALS1,LIMA1,MAGED1,MAP2K6,MDM2,MET,MTAP,MYCBP,NCSTN,NME1,NPC1,NQO1,NR3C1,NRP1,ODC1,PCK2,PDIA3,PELP1,PFN1,PGRMC1,PIP5K1C,PKM,PLAU,PRKCA,PTGES,PTPN3,RAC1,RAP1GDS1,RARA,RFC3,RICTOR,RNF187,RNF20,RPTOR,S100A4,SAT1,SEM…	84	7.298	1151
Transactivation of RNA	4.56e-13	Decreased	-3.245	ABTB1,ADAMTS5,APBA1,ARHGEF12,ASXL1,ATF6,CALCOCO1,CAV1,CCNT1,CD6,CDCA4,CREM,CRIM1,DDIT3,E2F4,EGR1,EPN2,FABP5,FRAT1,GADD45A,GATA1,GLIS3,IFI16,IGFBP4,ILF3,INHBA,INPP5D,IRF1,KAT2A,KDM8,KLF5,LGALS1,LOX,MAP2K1,MAP2K6,MAPK3,MDM2,MECOM,MN1,MSX2,NAB2,NAP1L1,NCOA2,NFIX,NME1,NR3C1,PDIA3,PELP1,PKM,POLR2L,PPARGC1A,PPP3CA,PRKACA,PTPN3,RAC1,RARA,RCHY1,RHOC,RPL10,RUNX1,RUNX2,S100A4,SART1,SH3KBP1,SLC19A2,SMAD7,SM…	81	7.03736	1151
Autophagy	2.53e-09	Increased	2.047	ABCB9,ABL1,ACBD5,AGFG1,ATF6,ATG9B,AURKA,BAG3,BAX,CASP2,CAT,CDKN1A,CRYAB,CSTB,CTSD,DAP,DCAF12,DDIT3,DDX52,EEF2,EIF2A,EXOC4,FGF7,FKBP1A,FLCN,FOXK1,GAA,GABARAP,GABARAPL1,GFER,GNAS,GRN,HMOX1,IL17A,Irgm1,LAMP2,MAP1LC3B,MAP2K1,Map3k7,MDM2,MET,NBR1,NPC1,NQO1,OGG1,PEX5,PIP4K2C,PKM,PLD1,PMP22,PPARGC1A,PRKACA,PRKD1,RALGAPB,RICTOR,RPTOR,RRAGC,SLC25A46,SMCR8,SOD2,SPP1,SREBF2,STUB1,TCHP,TLR4,TOMM20,TOR3A,TP53…	81	7.03736	1151
Cardiogenesis	2.84e-09	Decreased	-2.101	ABL1,ADAM17,ADGRL2,ANKRD1,AP3S2,ASXL1,BCOR,C1orf127,CAV1,CCNA2,CDKN1A,CFL2,CTBP2,CYP51A1,DCTN5,DIAPH3,DIPK2A,EGLN1,EMILIN1,EMP1,FKBP1A,Foxp1,FZD2,GAA,GYS1,HMOX1,IDUA,IFI16,INSR,KDM6A,KLF10,KLF11,LAMP2,LOX,LTBP1,LY6E,MAP2K1,MAP2K6,Map3k7,MATR3,MDM2,MECOM,MET,NCOA2,Ncoa6,NCSTN,NFATC3,NR2F2,NRP1,NRP2,PDGFC,PHC1,PIP5K1C,PPARGC1A,PPP3CA,PRKAR1A,PRKCA,PTPN12,RARA,RBM15,RUNX1,SLC22A5,SMAD7,SMTN,SOD2,SOS…	76	6.60295	1151
Proliferation of tumor cells	8.1e-09	Decreased	-2.464	ABL1,AHCY,ANXA2,APCDD1,ARRDC3,AURKA,BTG2,CACYBP,CASP2,CAV1,CD34,CDKN1A,CREM,CSF1,DDIT3,EGR1,F3,FASN,FZD7,GATA1,GRB2,GRN,HMGCR,HMOX1,IL17A,INHBA,INSR,LGALS1,LOX,MAP2K1,MDM2,MET,Ncoa6,NR2F2,NRP1,ODC1,PKM,PLAU,PLD1,PRKCA,PRKCI,PROCR,PTN,PTPN3,PTPRA,RAC1,RUNX2,RUVBL1,SDC2,SEMA3B,SKP2,SMAD7,SPP1,SRSF1,SRSF3,THBS1,TIMP3,TLR4,TP53,TXNIP,UBA1,UBE2C,VCAN,XIAP,ZFP36,ZMAT3	66	5.73414	1151
Necrosis of tumor	3.91e-08	Decreased	-2.28	ABL1,ANXA2,BAX,CASP2,CAT,CAV1,CDKN1A,COPA,CRYAB,CSF1,DDIT3,DUSP9,ENO1,FASN,GADD45A,HMOX1,IDH2,INHBA,INSR,IRF1,KLF10,LGALS1,MAP2K6,MDM2,MET,NR3C1,NRP1,PLAU,PRKACA,PROCR,PSMA6,PSMB3,PSMC6,PTN,PTPRA,RAC1,RARA,RBM8A,RND3,RPL10,RPL35,RPL5,RPS11,RPS15A,RPS16,RPS4Y1,RUNX1,SEMA3B,SERPINB9,SF3B1,SF3B6,SNRPA1,SNRPD3,SPARC,SPC25,THBS1,TLR4,TNFRSF10A,TP53,TSG101,VCAM1,XIAP,ZFP36	63	5.4735	1151
Invasion of breast cancer cell lines	1.16e-09	Decreased	-2.407	ABL1,ADAMTS1,ARRDC3,BTG2,CAV1,CBX5,CCNA2,CDKN1A,CRTAP,CTBP2,DIAPH3,ECM1,EED,EIF4E,EMP1,FAF1,FSCN1,GPI,IL17A,ILF3,LIMA1,LOX,MBNL1,MDM2,MECOM,MET,Ncoa6,NME1,NUCB1,PDLIM1,PIP5K1A,PLAU,PPARGC1A,PRKCA,PTPRA,QKI,RAC1,RHOC,RUVBL1,S100A4,SEMA3F,SKP2,SLC9A3R1,SMAD7,SMURF2,SOX9,SPARC,SPP1,TNS1,TP53,UGDH,VIM,WBP2,XIAP,ZEB2,ZFP36,ZFYVE27	57	4.95222	1151
Cell movement of endothelial cells	1.25e-06	Decreased	-2.753	ABL1,ADAM17,ADAMTS1,ADGRA2,ANXA2,ATP5F1B,CAV1,CDC42EP1,CNN2,CRYAB,EGR1,F3,FSTL1,GADD45A,GATA1,GPI,GRN,IL17A,INSR,LGALS1,LGMN,LOX,MAP2K1,MAP2K6,MDM2,MET,NFATC3,NRP1,NRP2,PKM,PLAU,PLD1,PRKCA,PRKD1,PRKX,PROS1,PTN,PTPN12,RAC1,S100A4,SEMA3A,SEMA3F,SERPINF1,SLIT1,SPARC,SPP1,THBS1,TIMP3,TRPM7,VCAM1,VIM,XIAP	52	4.51781	1151
Synthesis of nucleotide	7.79e-08	Decreased	-2.253	AK1,AK4,ALDOA,APBA3,ATP5F1B,ATP6AP2,CASP2,CAT,CAV1,CHRM2,CMPK1,CTPS1,DTYMK,ENO1,FASN,FDPS,FER,FLCN,FSTL1,GNAS,HMOX1,HSPD1,IDH2,INHBA,INSR,MAP1LC3B,MAP2K1,NPR2,OSTN,P2RY2,PFAS,PKM,PPA1,PPARGC1A,PTGIS,PTGS1,RAB4A,RICTOR,SGPL1,SLC35D1,SLC9A3R1,SOD2,SPARC,SPP1,TP53,TXNIP,TYMS,UCP2,UGDH,UGP2,UMPS,XDH	52	4.51781	1151
Migration of endothelial cells	2.08e-06	Decreased	-2.963	ABL1,ADAM17,ADAMTS1,ADGRA2,ANXA2,ATP5F1B,CAV1,CDC42EP1,CNN2,CRYAB,EGR1,F3,FSTL1,GADD45A,GATA1,GPI,GRN,IL17A,INSR,LGALS1,LOX,MAP2K1,MAP2K6,MDM2,NFATC3,NRP1,NRP2,PKM,PLAU,PLD1,PRKCA,PRKD1,PRKX,PROS1,PTN,PTPN12,RAC1,SEMA3A,SERPINF1,SLIT1,SPARC,SPP1,THBS1,TIMP3,TRPM7,VCAM1,VIM,XIAP	48	4.17029	1151
Epithelial-mesenchymal transition	2.06e-06	Decreased	-2.488	ABL1,ACTA2,BANP,CAV1,CCN4,DACT3,DDX5,EIF4E,FTH1,FZD7,GPI,IDH1,IDH2,IL17A,LIMA1,LOXL3,Map3k7,MET,MSX2,NRP1,NSD2,OXSR1,PDLIM1,PLAU,PRKCI,RAC1,RICTOR,S100A4,SMAD7,SMURF2,SOX9,SPP1,TBL1XR1,TP53,TP53BP2,UBQLN1,VIM,ZEB2	38	3.30148	1151
Migration of fibroblast cell lines	2.24e-08	Decreased	-2.064	ABL1,ARHGEF12,CCNA2,CD248,CDKN1A,COL6A1,CRYAB,FABP5,GNG12,GTSE1,IFI16,INSR,LIMA1,Marcks,MET,PLAU,PMP22,PRKD1,PTPN12,PTPRA,RAC1,RHOC,SKP2,SPP1,TP53,TP53INP1,WASF3,WDPCP	28	2.43267	1151
Formation of vesicles	1.42e-06	Decreased	-2.01	AGFG1,ANXA2,ARF1,ARFGEF2,ATG9B,BAG3,CAV2,CSF1,EIF2A,FGF7,GABARAPL1,GNAS,Irgm1,MAP1LC3B,MET,PIP5K1C,PITPNA,PLD1,PRKACA,RAC1,SPP1,TLR4,TOR3A,TP53,TSG101,UCP2,VPS37B	27	2.34579	1151
Invasion of prostate cancer cell lines	2.85e-07	Decreased	-3.169	CAV1,EGR1,EIF4E,EMP1,FABP5,FASN,FSCN1,FZD2,GNAS,GRN,HMOX1,LIMA1,LMNA,MAP2K1,NCOA2,NSD2,PPARGC1A,PRKCA,RAC1,RUNX2,SKP2,SOX9,SPP1,TP53,VIM,YWHAQ	26	2.25891	1151

## Sheet: Table S8 Tumorogenesis predicte
© 2000-2021 QIAGEN. All rights reserved.		41 of 1011
ID	Genes in dataset	Prediction (based on measurement direction)	Expr Fold Change	Findings
GRN	GRN	Increased	996.908	Increases (9)
ODC1	ODC1	Increased	413.088	Increases (17)
KLF5	KLF5	Increased	184.748	Increases (33)
PTGES	PTGES	Increased	111.244	Increases (14)
PELP1	PELP1	Increased	68.239	Increases (18)
RALA	RALA	Increased	43.068	Increases (11)
ELF4	ELF4	Increased	28.554	Increases (15)
NR3C1	NR3C1	Increased	-25.386	Decreases (375)
RUNX1	RUNX1	Increased	-48.624	Decreases (704)
NCSTN	NCSTN	Increased	-52.767	Decreases (14)
KLF10	KLF10	Increased	-86.14	Decreases (4)
CCDC80	CCDC80	Increased	-119.78	Decreases (22)
TNFRSF1B	TNFRSF1B	Increased	-163.781	Decreases (6)
EGR1	EGR1	Increased	-253.485	Decreases (23)
TP53	TP53	Increased	-270.091	Decreases (7064)
PRKCA	PRKCA	Increased	-282.706	Decreases (85)
TRIM24	TRIM24	Increased	-283.744	Decreases (31)
GNAS	GNAS	Increased	-408.434	Decreases (242)
THBS1	THBS1	Increased	-525.443	Decreases (43)
CD34	CD34	Increased	-724.627	Decreases (18)
PKM	PKM	Increased	-1094.05	Decreases (76)
S100A4	S100A4	Increased	-2329.5	Decreases (7)
CDKN1A	CDKN1A	Decreased	1849.93	Decreases (63)
GLIPR1	GLIPR1	Decreased	1445.78	Decreases (5)
SAT1	SAT1	Decreased	608.731	Decreases (4)
NQO1	NQO1	Decreased	287.931	Decreases (18)
CRYAB	CRYAB	Decreased	287.66	Decreases (4)
DDIT3	DDIT3	Decreased	253.645	Decreases (5)
ACOX1	ACOX1	Decreased	240.637	Decreases (18)
PLK3	PLK3	Decreased	116.742	Decreases (17)
GADD45A	GADD45A	Decreased	109.932	Decreases (8)
PRKAR1A	PRKAR1A	Decreased	99.175	Decreases (20)
OGG1	OGG1	Decreased	88.669	Decreases (16)
KDM6A	KDM6A	Decreased	82.58	Decreases (101)
TP53INP1	TP53INP1	Decreased	80.725	Decreases (7)
ADAM17	ADAM17	Decreased	48.815	Decreases (15)
INPP5D	INPP5D	Decreased	42.428	Decreases (26)
PMS2	PMS2	Decreased	20.077	Decreases (48)
ALOX15	ALOX15	Decreased	18.653	Decreases (8)
IL17A	IL17A	Decreased	-22.331	Increases (17)
PEA15	PEA15	Decreased	-37.05	Increases (3)
INHBA	INHBA	Decreased	-53.385	Increases (13)
MAP2K1	MAP2K1	Decreased	-66.168	Increases (346)
FZD7	FZD7	Decreased	-90.438	Increases (10)
NRP1	NRP1	Decreased	-94.327	Increases (14)
MET	MET	Decreased	-118.149	Increases (2102)
RUVBL1	RUVBL1	Decreased	-125.147	Increases (16)
MECOM	MECOM	Decreased	-141.773	Increases (46)
RARA	RARA	Decreased	-160.276	Increases (386)
STAT6	STAT6	Decreased	-164.937	Increases (27)
FGF7	FGF7	Decreased	-171.061	Increases (11)
HMGCR	HMGCR	Decreased	-175.957	Increases (26)
KIF11	KIF11	Decreased	-190.732	Increases (19)
SPP1	SPP1	Decreased	-293.333	Increases (75)
CDCA8	CDCA8	Decreased	-313.303	Increases (5)
BCAT1	BCAT1	Decreased	-334.602	Increases (11)
EIF3I	EIF3I	Decreased	-358.931	Increases (15)
SKP2	SKP2	Decreased	-415.724	Increases (14)
CENPA	CENPA	Decreased	-426.273	Increases (2)
VCAN	VCAN	Decreased	-453.37	Increases (48)
APCDD1	APCDD1	Decreased	-488.12	Increases (9)
PRKCI	PRKCI	Decreased	-528.426	Increases (45)
LGALS1	LGALS1	Decreased	-1361.63	Increases (9)
Mt2	Mt2	Affected	3411.2	Affects (2)
Mt1	Mt1	Affected	3307.64	Affects (2)
CCNG1	CCNG1	Affected	2454.07	Affects (4)
FTL	FTL	Affected	2232.09	Affects (5)
MDM2	MDM2	Affected	2153.52	Affects (51)
GAA	GAA	Affected	1449.05	Affects (15)
FTH1	FTH1	Affected	1370.48	Affects (2)
CTSD	CTSD	Affected	1355.6	Affects (14)
ABHD4	ABHD4	Affected	1271.73	Affects (3)
BLVRB	BLVRB	Affected	1268.94	Affects (6)
SERINC3	SERINC3	Affected	1112.61	Affects (4)
HMOX1	HMOX1	Affected	1033.65	Affects (4)
ZFAND2A	ZFAND2A	Affected	972.473	Affects (2)
DCXR	DCXR	Affected	952.502	Affects (3)
RPL5	RPL5	Affected	935.764	Affects (10)
SLC6A8	SLC6A8	Affected	849.628	Affects (17)
EEF2	EEF2	Affected	828.412	Affects (14)
LAMP2	LAMP2	Affected	765.176	Affects (2)
MFSD1	MFSD1	Affected	753.967	Affects (13)
RNASET2	RNASET2	Affected	743.432	Affects (4)
DDIAS	DDIAS	Affected	741.253	Affects (6)
RPL10	RPL10	Affected	712.213	Affects (2)
CAT	CAT	Affected	695.025	Affects (6)
NDC1	NDC1	Affected	673.528	Affects (5)
GSTO1	GSTO1	Affected	670.928	Affects (5)
ALAS1	ALAS1	Affected	670.309	Affects (8)
CSTB	CSTB	Affected	666.462	Affects (5)
HSP90B1	HSP90B1	Affected	665.227	Affects (2906)
ARPC2	ARPC2	Affected	658.357	Affects (2)
TMBIM4	TMBIM4	Affected	650.299	Affects (14)
EXOC4	EXOC4	Affected	647.775	Affects (14)
RPS16	RPS16	Affected	638.663	Affects (4)
AK1	AK1	Affected	632.963	Affects (1)
BAX	BAX	Affected	597.227	Affects (29)
ATP6AP2	ATP6AP2	Affected	583.244	Affects (7)
ZNF365	ZNF365	Affected	567.283	Affects (10)
RRAGC	RRAGC	Affected	539.89	Affects (6)
ZNF616	ZNF616	Affected	535.633	Affects (9)
GHITM	GHITM	Affected	528.027	Affects (4)
RPL24	RPL24	Affected	523.108	Affects (2)
GTSE1	GTSE1	Affected	520.8	Affects (6)
EPHX1	EPHX1	Affected	520.574	Affects (10)
RPS11	RPS11	Affected	511.036	Affects (6)
ARL8A	ARL8A	Affected	489.907	Affects (1)
SLC19A2	SLC19A2	Affected	458.253	Affects (13)
IFI30	IFI30	Affected	457.304	Affects (5)
SMCR8	SMCR8	Affected	453.996	Affects (7)
FAM171B	FAM171B	Affected	452.834	Affects (22)
TMED4	TMED4	Affected	445.534	Affects (3)
TCHP	TCHP	Affected	445.444	Affects (11)
MLKL	MLKL	Affected	437.416	Affects (6)
TFRC	TFRC	Affected	433.781	Affects (8)
ERCC5	ERCC5	Affected	429.49	Affects (35)
AAAS	AAAS	Affected	426.735	Affects (7)
PTPRN	PTPRN	Affected	425.287	Affects (18)
RNF10	RNF10	Affected	425.084	Affects (5)
PTPRA	PTPRA	Affected	414.159	Affects (19)
AFF4	AFF4	Affected	413.277	Affects (15)
DDX5	DDX5	Affected	409.637	Affects (8)
RCHY1	RCHY1	Affected	408.744	Affects (3)
RPL10A	RPL10A	Affected	402.153	Affects (1)
AP1S2	AP1S2	Affected	401.047	Affects (3)
HEXA	HEXA	Affected	398.131	Affects (4)
GPI	GPI	Affected	371.745	Affects (12)
WDR91	WDR91	Affected	368.075	Affects (5)
YPEL3	YPEL3	Affected	367.801	Affects (2)
IGBP1	IGBP1	Affected	366.609	Affects (10)
CANX	CANX	Affected	364.253	Affects (9)
ATXN2L	ATXN2L	Affected	363.697	Affects (30)
MAP1LC3B	MAP1LC3B	Affected	363.028	Affects (1)
ATRAID	ATRAID	Affected	360.079	Affects (3)
WASHC5	WASHC5	Affected	359.477	Affects (10)
ZMAT3	ZMAT3	Affected	357.196	Affects (4)
MAPK3	MAPK3	Affected	356.715	Affects (9)
PIP4K2C	PIP4K2C	Affected	355.085	Affects (3)
MARF1	MARF1	Affected	351.891	Affects (24)
SLC27A1	SLC27A1	Affected	348.575	Affects (15)
SRXN1	SRXN1	Affected	347.781	Affects (2)
PGRMC1	PGRMC1	Affected	343.531	Affects (7)
ACOT13	ACOT13	Affected	343.099	Affects (1)
ATP6V0D1	ATP6V0D1	Affected	338.846	Affects (8)
GLMP	GLMP	Affected	336.432	Affects (10)
TOMM20	TOMM20	Affected	335.624	Affects (2)
NBR1	NBR1	Affected	334.62	Affects (10)
WBP2	WBP2	Affected	333.274	Affects (6)
DERL1	DERL1	Affected	329.957	Affects (3)
GLCE	GLCE	Affected	327.34	Affects (3)
PDIA3	PDIA3	Affected	325.696	Affects (12)
PSMD2	PSMD2	Affected	325.276	Affects (25)
MGST1	MGST1	Affected	322.286	Affects (1)
UBE2Q1	UBE2Q1	Affected	318.139	Affects (8)
SLC50A1	SLC50A1	Affected	313.855	Affects (2)
NUCB1	NUCB1	Affected	312.163	Affects (8)
GOSR1	GOSR1	Affected	308.128	Affects (4)
TNFRSF10A	TNFRSF10A	Affected	306.201	Affects (2)
LMBRD1	LMBRD1	Affected	303.315	Affects (14)
HEXB	HEXB	Affected	302.63	Affects (4)
PIP4P1	PIP4P1	Affected	302.493	Affects (4)
NPFF	NPFF	Affected	301.878	Affects (1)
PSMF1	PSMF1	Affected	298.197	Affects (1)
CFL2	CFL2	Affected	295.18	Affects (15)
FLCN	FLCN	Affected	291.492	Affects (30)
PSMC6	PSMC6	Affected	291.109	Affects (5)
SLC38A1	SLC38A1	Affected	290.887	Affects (4)
CA6	CA6	Affected	290.593	Affects (4)
RPS15A	RPS15A	Affected	287.491	Affects (2)
GCLC	GCLC	Affected	287.204	Affects (5)
CMSS1	CMSS1	Affected	279.996	Affects (15)
IFRD1	IFRD1	Affected	276.968	Affects (8)
NSA2	NSA2	Affected	275.761	Affects (4)
GABARAPL1	GABARAPL1	Affected	275.263	Affects (3)
CNPPD1	CNPPD1	Affected	268.646	Affects (5)
MEF2A	MEF2A	Affected	268.407	Affects (14)
ATP6V1H	ATP6V1H	Affected	268.386	Affects (16)
TEDC2	TEDC2	Affected	266.642	Affects (6)
FBXW9	FBXW9	Affected	259.28	Affects (6)
RHBDD1	RHBDD1	Affected	258.876	Affects (6)
TBRG1	TBRG1	Affected	256.542	Affects (5)
KIAA1109	KIAA1109	Affected	250.074	Affects (53)
PDLIM1	PDLIM1	Affected	249.849	Affects (6)
RABEP1	RABEP1	Affected	246.328	Affects (12)
EIF5	EIF5	Affected	245.611	Affects (6)
SOS1	SOS1	Affected	242.822	Affects (29)
RPL35	RPL35	Affected	241.113	Affects (4)
ATP6V1E1	ATP6V1E1	Affected	240.236	Affects (7)
TMEM184B	TMEM184B	Affected	240.087	Affects (5)
PSRC1	PSRC1	Affected	239.55	Affects (2)
PAK1IP1	PAK1IP1	Affected	236.919	Affects (3)
DCTN3	DCTN3	Affected	233.743	Affects (4)
SELENOW	SELENOW	Affected	232.468	Affects (2)
LGMN	LGMN	Affected	232.105	Affects (6)
TRPM7	TRPM7	Affected	231.442	Affects (31)
HGSNAT	HGSNAT	Affected	229.753	Affects (8)
SUSD6	SUSD6	Affected	228.572	Affects (6)
RHOC	RHOC	Affected	228.225	Affects (3)
SLC39A6	SLC39A6	Affected	227.9	Affects (11)
CREB3	CREB3	Affected	224.58	Affects (3)
ITFG1	ITFG1	Affected	224.243	Affects (7)
EIF2A	EIF2A	Affected	223.884	Affects (5)
MAP3K20	MAP3K20	Affected	223.783	Affects (18)
FUCA1	FUCA1	Affected	219.314	Affects (6)
PFDN6	PFDN6	Affected	218.158	Affects (16)
ELMOD2	ELMOD2	Affected	216.543	Affects (5)
SLC25A11	SLC25A11	Affected	216.257	Affects (1)
PDHB	PDHB	Affected	208.855	Affects (5)
SLK	SLK	Affected	208.685	Affects (19)
PSME4	PSME4	Affected	208.64	Affects (37)
PTRH1	PTRH1	Affected	207.803	Affects (6)
NSD2	NSD2	Affected	207.32	Affects (36)
CPD	CPD	Affected	205.49	Affects (11)
C5orf51	C5orf51	Affected	204.551	Affects (5)
DCTN5	DCTN5	Affected	203.557	Affects (4)
FAF1	FAF1	Affected	201.672	Affects (12)
TTC7B	TTC7B	Affected	201.04	Affects (8)
MKRN1	MKRN1	Affected	200.951	Affects (5)
SELENOH	SELENOH	Affected	200.569	Affects (1)
GRB2	GRB2	Affected	198.631	Affects (10)
HIPK1	HIPK1	Affected	194.291	Affects (16)
KCTD13	KCTD13	Affected	193.295	Affects (3)
AVL9	AVL9	Affected	189.375	Affects (5)
SRR	SRR	Affected	186.949	Affects (3)
EIF3D	EIF3D	Affected	186.631	Affects (5)
MFSD11	MFSD11	Affected	186.435	Affects (108)
ATP6V0E1	ATP6V0E1	Affected	184.815	Affects (3)
NDUFC1	NDUFC1	Affected	183.463	Affects (4)
FASTK	FASTK	Affected	182.055	Affects (8)
TAP1	TAP1	Affected	181.476	Affects (18)
PHLDA3	PHLDA3	Affected	180.64	Affects (3)
BOD1L1	BOD1L1	Affected	180.459	Affects (28)
CPT1C	CPT1C	Affected	179.189	Affects (14)
INSR	INSR	Affected	178.952	Affects (181)
FAM50A	FAM50A	Affected	178.455	Affects (3)
ALDH1L2	ALDH1L2	Affected	177.247	Affects (10)
TPR	TPR	Affected	176.093	Affects (34)
TLR4	TLR4	Affected	175.477	Affects (33)
ZNF226	ZNF226	Affected	171.607	Affects (7)
IDE	IDE	Affected	171.37	Affects (10)
LY96	LY96	Affected	170.248	Affects (2)
WAC	WAC	Affected	169.804	Affects (15)
CALCOCO1	CALCOCO1	Affected	169.707	Affects (1)
HNRNPL	HNRNPL	Affected	169.685	Affects (25)
SLC35D1	SLC35D1	Affected	168.965	Affects (6)
GYG1	GYG1	Affected	165.61	Affects (3)
DZIP1	DZIP1	Affected	165.362	Affects (5)
BTG2	BTG2	Affected	165	Affects (5)
ARRDC3	ARRDC3	Affected	160.87	Affects (5)
FOXJ2	FOXJ2	Affected	160.54	Affects (10)
RICTOR	RICTOR	Affected	159.498	Affects (21)
SCMH1	SCMH1	Affected	157.87	Affects (8)
WWP1	WWP1	Affected	157.376	Affects (16)
RPS27L	RPS27L	Affected	155.77	Affects (4)
EDEM2	EDEM2	Affected	155.714	Affects (8)
WDR45	WDR45	Affected	153.817	Affects (16)
BRAP	BRAP	Affected	153.746	Affects (8)
WASHC3	WASHC3	Affected	153.202	Affects (9)
CSRP1	CSRP1	Affected	152.926	Affects (3)
PALS2	PALS2	Affected	151.414	Affects (12)
DGLUCY	DGLUCY	Affected	149.664	Affects (11)
DNASE2	DNASE2	Affected	147.218	Affects (7)
DCTN6	DCTN6	Affected	146.753	Affects (1)
RBM34	RBM34	Affected	145.941	Affects (9)
ZNF691	ZNF691	Affected	144.985	Affects (4)
USP11	USP11	Affected	143.101	Affects (9)
ZNF442	ZNF442	Affected	142.913	Affects (9)
PPT1	PPT1	Affected	142.682	Affects (3)
ZNF330	ZNF330	Affected	142.6	Affects (8)
MLX	MLX	Affected	141.424	Affects (6)
NFATC3	NFATC3	Affected	139.836	Affects (16)
ETHE1	ETHE1	Affected	138.796	Affects (4)
YPEL5	YPEL5	Affected	138.388	Affects (2)
CDC34	CDC34	Affected	137.997	Affects (7)
ERLEC1	ERLEC1	Affected	137.739	Affects (7)
TAF2	TAF2	Affected	136.788	Affects (9)
NPR2	NPR2	Affected	136.221	Affects (12)
FAM149A	FAM149A	Affected	135.036	Affects (7)
NAA40	NAA40	Affected	133.577	Affects (2)
STARD5	STARD5	Affected	132.878	Affects (5)
RAB21	RAB21	Affected	131.011	Affects (2)
ATAD1	ATAD1	Affected	128.501	Affects (12)
WDR7	WDR7	Affected	127.778	Affects (22)
SGPL1	SGPL1	Affected	125.998	Affects (8)
SLC41A1	SLC41A1	Affected	124.469	Affects (5)
TMEM259	TMEM259	Affected	123.532	Affects (17)
SRP54	SRP54	Affected	122.857	Affects (4)
ATG9B	ATG9B	Affected	122.704	Affects (27)
ZCCHC8	ZCCHC8	Affected	122.447	Affects (13)
TM9SF3	TM9SF3	Affected	121.379	Affects (15)
CCPG1	CCPG1	Affected	121.099	Affects (13)
APIP	APIP	Affected	120.951	Affects (9)
SLC25A46	SLC25A46	Affected	120.082	Affects (9)
FOXK1	FOXK1	Affected	119.931	Affects (17)
NFX1	NFX1	Affected	119.814	Affects (5)
DES	DES	Affected	118.263	Affects (12)
SAP30BP	SAP30BP	Affected	116.977	Affects (1)
NPC1	NPC1	Affected	116.902	Affects (14)
CCNT1	CCNT1	Affected	114.943	Affects (10)
PROS1	PROS1	Affected	114.943	Affects (15)
RNF20	RNF20	Affected	114.873	Affects (6)
DCAF12	DCAF12	Affected	114.518	Affects (9)
GMPPA	GMPPA	Affected	114.463	Affects (4)
COPA	COPA	Affected	113.997	Affects (10)
TGIF1	TGIF1	Affected	112.918	Affects (17)
LCOR	LCOR	Affected	112.909	Affects (26)
RMND5A	RMND5A	Affected	108.15	Affects (4)
DEPDC5	DEPDC5	Affected	106.33	Affects (30)
ZFP37	ZFP37	Affected	105.657	Affects (14)
CROT	CROT	Affected	105.59	Affects (8)
SLC16A6	SLC16A6	Affected	105.41	Affects (3)
GTPBP2	GTPBP2	Affected	104.809	Affects (12)
BCL7A	BCL7A	Affected	104.74	Affects (1)
GFER	GFER	Affected	104.275	Affects (3)
MACO1	MACO1	Affected	104.077	Affects (6)
SPTAN1	SPTAN1	Affected	103.624	Affects (27)
ZNF496	ZNF496	Affected	102.611	Affects (10)
TPRA1	TPRA1	Affected	101.818	Affects (3)
DYNLT3	DYNLT3	Affected	101.734	Affects (1)
GIGYF2	GIGYF2	Affected	101.489	Affects (23)
ARFGEF2	ARFGEF2	Affected	101.445	Affects (25)
STUB1	STUB1	Affected	101.064	Affects (5)
RAD51D	RAD51D	Affected	100.93	Affects (11)
ATF6	ATF6	Affected	100.867	Affects (6)
N4BP2	N4BP2	Affected	98.78	Affects (14)
ATG16L2	ATG16L2	Affected	98.402	Affects (9)
GOLGA4	GOLGA4	Affected	98.326	Affects (16)
C8orf76	C8orf76	Affected	97.354	Affects (2)
LZTFL1	LZTFL1	Affected	97.238	Affects (3)
RAD54L	RAD54L	Affected	96.604	Affects (21)
ZBTB44	ZBTB44	Affected	95.96	Affects (10)
PRUNE2	PRUNE2	Affected	95.601	Affects (41)
SF3B6	SF3B6	Affected	95.179	Affects (3)
PSMA6	PSMA6	Affected	94.863	Affects (1)
TCEANC2	TCEANC2	Affected	94.632	Affects (2)
AKR1E2	AKR1E2	Affected	92.899	Affects (1)
CERS6	CERS6	Affected	92.856	Affects (2)
IDUA	IDUA	Affected	92.818	Affects (26)
HLTF	HLTF	Affected	92.698	Affects (14)
TTC17	TTC17	Affected	92.112	Affects (11)
SPAG9	SPAG9	Affected	91.981	Affects (24)
IL16	IL16	Affected	91.031	Affects (14)
VPS37B	VPS37B	Affected	90.444	Affects (13)
RBM15	RBM15	Affected	90.421	Affects (10)
TMEM175	TMEM175	Affected	90.248	Affects (7)
TAF1C	TAF1C	Affected	89.694	Affects (23)
FKBPL	FKBPL	Affected	88.542	Affects (2)
SLC12A9	SLC12A9	Affected	88.259	Affects (12)
UBASH3B	UBASH3B	Affected	87.905	Affects (17)
XDH	XDH	Affected	87.796	Affects (20)
UBR2	UBR2	Affected	87.717	Affects (14)
TCF19	TCF19	Affected	87.246	Affects (4)
TRAF6	TRAF6	Affected	86.256	Affects (5)
KDM7A	KDM7A	Affected	84.651	Affects (13)
ACBD6	ACBD6	Affected	84.522	Affects (3)
TUBE1	TUBE1	Affected	84.311	Affects (4061)
RHEBL1	RHEBL1	Affected	84.286	Affects (1)
PRDX3	PRDX3	Affected	84.196	Affects (2)
CCDC66	CCDC66	Affected	83.04	Affects (21)
TCTN3	TCTN3	Affected	82.536	Affects (4)
ZNF318	ZNF318	Affected	82.215	Affects (17)
RNF214	RNF214	Affected	82.153	Affects (4)
CREM	CREM	Affected	82.004	Affects (12)
TOGARAM1	TOGARAM1	Affected	81.343	Affects (12)
CDK5RAP2	CDK5RAP2	Affected	80.947	Affects (29)
SMURF2	SMURF2	Affected	80.809	Affects (9)
CYP4F3	CYP4F3	Affected	80.523	Affects (8)
NSUN3	NSUN3	Affected	80.029	Affects (5)
PIDD1	PIDD1	Affected	79.996	Affects (12)
PPARGC1A	PPARGC1A	Affected	79.913	Affects (11)
WFS1	WFS1	Affected	79.879	Affects (12)
CNNM2	CNNM2	Affected	79.741	Affects (10)
SRP14	SRP14	Affected	79.552	Affects (1)
SDF2	SDF2	Affected	78.123	Affects (1)
GNPNAT1	GNPNAT1	Affected	77.362	Affects (6)
PREPL	PREPL	Affected	77.011	Affects (13)
PDIK1L	PDIK1L	Affected	76.57	Affects (4)
ZSWIM8	ZSWIM8	Affected	75.911	Affects (28)
WDPCP	WDPCP	Affected	75.036	Affects (7)
HELQ	HELQ	Affected	74.74	Affects (180)
COQ10A	COQ10A	Affected	74.175	Affects (1)
SNX16	SNX16	Affected	73.94	Affects (9)
CD55	CD55	Affected	73.806	Affects (10)
BNIP1	BNIP1	Affected	73.668	Affects (7)
APBA3	APBA3	Affected	73.087	Affects (5)
NAV2	NAV2	Affected	71.764	Affects (33)
GLIS3	GLIS3	Affected	71.662	Affects (3)
SPC25	SPC25	Affected	71.072	Affects (9)
ZNF346	ZNF346	Affected	70.778	Affects (4)
SORBS1	SORBS1	Affected	70.189	Affects (15)
Map3k7	Map3k7	Affected	70.07	Affects (1)
TMEM62	TMEM62	Affected	69.502	Affects (4)
ACYP1	ACYP1	Affected	68.495	Affects (4)
METTL27	METTL27	Affected	68.152	Affects (6)
PTPN21	PTPN21	Affected	67.924	Affects (28)
TLK1	TLK1	Affected	66.624	Affects (15)
KIF16B	KIF16B	Affected	66.428	Affects (17)
RPTOR	RPTOR	Affected	66.338	Affects (33)
UBLCP1	UBLCP1	Affected	66.32	Affects (5)
PRKX	PRKX	Affected	66.167	Affects (12)
ZCCHC4	ZCCHC4	Affected	66.164	Affects (12)
FUT10	FUT10	Affected	65.504	Affects (3)
MGST2	MGST2	Affected	64.978	Affects (2)
GANC	GANC	Affected	64.968	Affects (4)
HOXA5	HOXA5	Affected	62.95	Affects (10)
GATA1	GATA1	Affected	62.79	Affects (81)
NR1D2	NR1D2	Affected	62.502	Affects (3)
RECQL4	RECQL4	Affected	62.219	Affects (31)
PIP5K1A	PIP5K1A	Affected	61.917	Affects (9)
DHX35	DHX35	Affected	61.748	Affects (8)
MNS1	MNS1	Affected	61.353	Affects (8)
RMND5B	RMND5B	Affected	60.464	Affects (5)
SLC49A4	SLC49A4	Affected	59.966	Affects (6)
TMEM104	TMEM104	Affected	59.923	Affects (7)
PROCR	PROCR	Affected	59.101	Affects (5)
ZFYVE27	ZFYVE27	Affected	59.007	Affects (8)
BANP	BANP	Affected	58.722	Affects (13)
GSTA3	GSTA3	Affected	58.675	Affects (2)
SHISA3	SHISA3	Affected	58.661	Affects (23)
HDAC8	HDAC8	Affected	58.206	Affects (2)
LYSMD1	LYSMD1	Affected	56.536	Affects (3)
JMY	JMY	Affected	55.645	Affects (16)
BOC	BOC	Affected	55.25	Affects (19)
RC3H1	RC3H1	Affected	54.597	Affects (9)
RFC3	RFC3	Affected	54.203	Affects (2)
SLC22A5	SLC22A5	Affected	54.085	Affects (11)
ZSCAN29	ZSCAN29	Affected	53.894	Affects (10)
ABHD12	ABHD12	Affected	53.543	Affects (4)
TRMT10B	TRMT10B	Affected	53.418	Affects (5)
ING2	ING2	Affected	52.886	Affects (3)
HEATR6	HEATR6	Affected	52.496	Affects (17)
ZNF358	ZNF358	Affected	51.73	Affects (22)
USP20	USP20	Affected	51.432	Affects (15)
MFAP3	MFAP3	Affected	51.287	Affects (1)
NIT1	NIT1	Affected	50.697	Affects (8)
EED	EED	Affected	50.108	Affects (12)
TRIB3	TRIB3	Affected	50.036	Affects (8)
DMWD	DMWD	Affected	49.558	Affects (22)
LRFN4	LRFN4	Affected	49.473	Affects (13)
FAM219A	FAM219A	Affected	49.11	Affects (5)
AP3S2	AP3S2	Affected	48.351	Affects (1)
ITPKB	ITPKB	Affected	47.998	Affects (32)
POLI	POLI	Affected	47.36	Affects (15)
DCAF5	DCAF5	Affected	47.297	Affects (8)
SCNM1	SCNM1	Affected	47.293	Affects (2)
EXOSC2	EXOSC2	Affected	46.985	Affects (3)
ABL1	ABL1	Affected	46.687	Affects (1291)
PLB1	PLB1	Affected	46.65	Affects (21)
RNF103	RNF103	Affected	46.123	Affects (16)
RIOK1	RIOK1	Affected	45.918	Affects (12)
ZNF507	ZNF507	Affected	45.685	Affects (13)
PCYT1A	PCYT1A	Affected	45.556	Affects (6)
STK10	STK10	Affected	45.556	Affects (14)
SERAC1	SERAC1	Affected	44.483	Affects (10)
NDRG4	NDRG4	Affected	41.834	Affects (5)
ARHGEF12	ARHGEF12	Affected	41.806	Affects (23)
ACAD11	ACAD11	Affected	41.77	Affects (12)
OSGEPL1	OSGEPL1	Affected	41.653	Affects (9)
TOR3A	TOR3A	Affected	41.645	Affects (8)
APBA1	APBA1	Affected	41.596	Affects (19)
KLF11	KLF11	Affected	41.517	Affects (4)
RSPH3	RSPH3	Affected	41.079	Affects (5)
DHRS11	DHRS11	Affected	40.48	Affects (1)
GSS	GSS	Affected	40.475	Affects (7)
TSPAN12	TSPAN12	Affected	40.207	Affects (3)
RBMXL2	RBMXL2	Affected	39.789	Affects (22)
ANKRD42	ANKRD42	Affected	39.698	Affects (3)
WDR53	WDR53	Affected	39.349	Affects (2)
MPPE1	MPPE1	Affected	39.341	Affects (1)
TRPT1	TRPT1	Affected	39.226	Affects (1)
MOSMO	MOSMO	Affected	38.574	Affects (2)
SLC2A7	SLC2A7	Affected	38.33	Affects (7)
NSL1	NSL1	Affected	38.17	Affects (5)
CGREF1	CGREF1	Affected	37.161	Affects (9)
RWDD4	RWDD4	Affected	37.071	Affects (9)
BDH2	BDH2	Affected	36.23	Affects (9)
ANKRD44	ANKRD44	Affected	36.158	Affects (12)
SPG11	SPG11	Affected	35.722	Affects (30)
OSTN	OSTN	Affected	35.286	Affects (1)
WDCP	WDCP	Affected	35.149	Affects (5)
PELI3	PELI3	Affected	34.629	Affects (9)
BDP1	BDP1	Affected	34.607	Affects (49)
UBE3B	UBE3B	Affected	34.426	Affects (12)
SFT2D1	SFT2D1	Affected	34.189	Affects (2)
FGD6	FGD6	Affected	33.557	Affects (13)
MSANTD4	MSANTD4	Affected	33.429	Affects (4)
RSPRY1	RSPRY1	Affected	33.332	Affects (6)
P2RY2	P2RY2	Affected	32.907	Affects (8)
TP53BP2	TP53BP2	Affected	32.737	Affects (23)
HSPA12A	HSPA12A	Affected	32.679	Affects (14)
ZCCHC2	ZCCHC2	Affected	32.486	Affects (15)
ARRDC1	ARRDC1	Affected	32.472	Affects (7)
PTPN3	PTPN3	Affected	32.32	Affects (16)
TMEM161A	TMEM161A	Affected	32.096	Affects (3)
ACBD5	ACBD5	Affected	31.94	Affects (5)
ZNF777	ZNF777	Affected	31.212	Affects (11)
C14orf28	C14orf28	Affected	30.4	Affects (2)
EFCAB11	EFCAB11	Affected	30.28	Affects (2)
C15orf65	C15orf65	Affected	29.871	Affects (1)
BTBD8	BTBD8	Affected	29.839	Affects (11)
PLD1	PLD1	Affected	29.591	Affects (9)
AIF1L	AIF1L	Affected	28.733	Affects (1)
DGAT2	DGAT2	Affected	28.517	Affects (6)
ZNF43	ZNF43	Affected	28.443	Affects (27)
SNX29	SNX29	Affected	28.356	Affects (12)
ZNF878	ZNF878	Affected	27.83	Affects (11)
CALR3	CALR3	Affected	27.73	Affects (7)
FNBP4	FNBP4	Affected	27.4	Affects (20)
LIN37	LIN37	Affected	27.309	Affects (3)
ZFP30	ZFP30	Affected	26.627	Affects (3)
ATP11C	ATP11C	Affected	26.549	Affects (24)
CD6	CD6	Affected	26.445	Affects (11)
EPHX4	EPHX4	Affected	26.127	Affects (8)
SMAD7	SMAD7	Affected	25.914	Affects (18)
FOXI1	FOXI1	Affected	25.84	Affects (6)
EML6	EML6	Affected	25.701	Affects (27)
C1QTNF5	C1QTNF5	Affected	25.683	Affects (12)
SART1	SART1	Affected	25.583	Affects (10)
CPSF7	CPSF7	Affected	25.423	Affects (11)
NSUN6	NSUN6	Affected	25.041	Affects (9)
SH3RF1	SH3RF1	Affected	25.039	Affects (12)
GTF2H4	GTF2H4	Affected	24.05	Affects (16)
HOXA10	HOXA10	Affected	23.299	Affects (12)
ATXN1L	ATXN1L	Affected	23.081	Affects (4)
SCN8A	SCN8A	Affected	22.739	Affects (16)
SLIT1	SLIT1	Affected	22.734	Affects (28)
POLR3E	POLR3E	Affected	21.842	Affects (12)
AOX1	AOX1	Affected	21.733	Affects (28)
ABTB1	ABTB1	Affected	21.525	Affects (6)
PDXP	PDXP	Affected	21.51	Affects (2)
ZNF276	ZNF276	Affected	21.453	Affects (18)
ARMCX6	ARMCX6	Affected	20.956	Affects (3)
CXCL17	CXCL17	Affected	20.509	Affects (2)
DYNLT2	DYNLT2	Affected	19.839	Affects (5)
PEX5	PEX5	Affected	19.473	Affects (7)
RGS8	RGS8	Affected	19.214	Affects (3)
CSTL1	CSTL1	Affected	19.077	Affects (2)
MTX3	MTX3	Affected	18.691	Affects (3)
AFP	AFP	Affected	18.554	Affects (15)
DUS4L	DUS4L	Affected	18.042	Affects (1)
TRIM72	TRIM72	Affected	17.955	Affects (9)
C3orf20	C3orf20	Affected	17.844	Affects (11)
MSX2	MSX2	Affected	17.484	Affects (5)
ZBED5	ZBED5	Affected	-17.65	Affects (9)
TNFRSF18	TNFRSF18	Affected	-17.894	Affects (6)
CPNE9	CPNE9	Affected	-19.396	Affects (7)
HTR5A	HTR5A	Affected	-20.138	Affects (10)
CCDC83	CCDC83	Affected	-20.177	Affects (4)
PDHX	PDHX	Affected	-20.629	Affects (4)
CTDP1	CTDP1	Affected	-20.644	Affects (10)
ZBTB14	ZBTB14	Affected	-20.93	Affects (5)
CLCNKA	CLCNKA	Affected	-21.141	Affects (10)
PTPRCAP	PTPRCAP	Affected	-21.388	Affects (6)
RBM4	RBM4	Affected	-21.48	Affects (10)
USP39	USP39	Affected	-22.296	Affects (2)
HS6ST3	HS6ST3	Affected	-22.563	Affects (8)
KRTAP10-7	KRTAP10-7	Affected	-22.801	Affects (11)
CMPK1	CMPK1	Affected	-22.92	Affects (2)
FGF11	FGF11	Affected	-23.764	Affects (1)
ZFYVE21	ZFYVE21	Affected	-24.357	Affects (6)
TBL2	TBL2	Affected	-25.286	Affects (5)
FRAT1	FRAT1	Affected	-25.421	Affects (6)
WASF3	WASF3	Affected	-26.675	Affects (14)
CRYZ	CRYZ	Affected	-26.814	Affects (2)
SFXN2	SFXN2	Affected	-27.173	Affects (4)
MUC20	MUC20	Affected	-27.64	Affects (32)
ARHGEF10L	ARHGEF10L	Affected	-27.89	Affects (25)
METTL2A	METTL2A	Affected	-28.222	Affects (7)
CASP2	CASP2	Affected	-28.807	Affects (10)
NCBP2	NCBP2	Affected	-29.143	Affects (2)
TP53RK	TP53RK	Affected	-29.327	Affects (11)
SUGP2	SUGP2	Affected	-29.328	Affects (12)
PHF13	PHF13	Affected	-29.675	Affects (4)
BMP1	BMP1	Affected	-29.849	Affects (9)
TRAF5	TRAF5	Affected	-29.882	Affects (4)
PHC1	PHC1	Affected	-29.972	Affects (9)
ECM1	ECM1	Affected	-30.233	Affects (10)
PTGER1	PTGER1	Affected	-30.651	Affects (13)
RGL2	RGL2	Affected	-30.706	Affects (15)
TRIP13	TRIP13	Affected	-30.852	Affects (9)
C1orf127	C1orf127	Affected	-31.001	Affects (5)
SH3BP5L	SH3BP5L	Affected	-31.764	Affects (10)
ZIC4	ZIC4	Affected	-31.831	Affects (17)
DUSP9	DUSP9	Affected	-31.879	Affects (7)
ZNHIT1	ZNHIT1	Affected	-32.369	Affects (3)
ZMYM3	ZMYM3	Affected	-33.04	Affects (21)
MYO1G	MYO1G	Affected	-33.706	Affects (14)
PTGIS	PTGIS	Affected	-33.847	Affects (9)
TMEM9	TMEM9	Affected	-34.163	Affects (4)
OXSR1	OXSR1	Affected	-34.495	Affects (13)
UCP2	UCP2	Affected	-34.81	Affects (5)
ALOX15B	ALOX15B	Affected	-34.901	Affects (16)
MBD4	MBD4	Affected	-35.059	Affects (12)
CHRM2	CHRM2	Affected	-35.201	Affects (8)
LIPG	LIPG	Affected	-35.262	Affects (5)
TSG101	TSG101	Affected	-35.456	Affects (10)
CRYL1	CRYL1	Affected	-35.648	Affects (3)
C2orf69	C2orf69	Affected	-35.942	Affects (7)
CPEB3	CPEB3	Affected	-36.214	Affects (8)
CDC73	CDC73	Affected	-36.269	Affects (468)
ZDHHC20	ZDHHC20	Affected	-36.422	Affects (11)
TBX10	TBX10	Affected	-36.816	Affects (6)
BPGM	BPGM	Affected	-37.688	Affects (2)
C1orf216	C1orf216	Affected	-37.943	Affects (2)
IFI16	IFI16	Affected	-38.35	Affects (9)
CKB	CKB	Affected	-38.362	Affects (12)
ACSM4	ACSM4	Affected	-38.41	Affects (13)
CLASP1	CLASP1	Affected	-38.501	Affects (24)
UGP2	UGP2	Affected	-39.492	Affects (9)
USP33	USP33	Affected	-39.51	Affects (11)
XIAP	XIAP	Affected	-39.563	Affects (3)
TAPBPL	TAPBPL	Affected	-39.826	Affects (4)
MSTO1	MSTO1	Affected	-40.826	Affects (6)
DNMBP	DNMBP	Affected	-40.847	Affects (15)
ABCB9	ABCB9	Affected	-40.917	Affects (23)
GANAB	GANAB	Affected	-41.016	Affects (11)
NPTX2	NPTX2	Affected	-42.553	Affects (5)
EIF5B	EIF5B	Affected	-43.318	Affects (24)
P2RX3	P2RX3	Affected	-44.457	Affects (9)
CRAT	CRAT	Affected	-44.61	Affects (17)
RAP1GDS1	RAP1GDS1	Affected	-45.368	Affects (8)
ARPP19	ARPP19	Affected	-46.459	Affects (2)
TEX30	TEX30	Affected	-47.704	Affects (3)
THOP1	THOP1	Affected	-48.275	Affects (15)
CHAC2	CHAC2	Affected	-48.426	Affects (4)
WDFY2	WDFY2	Affected	-49.572	Affects (5)
CP	CP	Affected	-49.833	Affects (17)
CLP1	CLP1	Affected	-50.516	Affects (4)
PIP5K1C	PIP5K1C	Affected	-50.941	Affects (20)
MACROH2A1	MACROH2A1	Affected	-51.624	Affects (2)
SOD2	SOD2	Affected	-51.794	Affects (14)
DHRS9	DHRS9	Affected	-52.774	Affects (3)
TNFAIP6	TNFAIP6	Affected	-52.784	Affects (14)
PHPT1	PHPT1	Affected	-52.792	Affects (3)
SEMA3A	SEMA3A	Affected	-53.291	Affects (9)
ZEB2	ZEB2	Affected	-53.679	Affects (45)
ZFP36	ZFP36	Affected	-53.862	Affects (5)
SMTN	SMTN	Affected	-54.033	Affects (22)
MCAT	MCAT	Affected	-55.036	Affects (7)
EMILIN1	EMILIN1	Affected	-55.529	Affects (23)
DTYMK	DTYMK	Affected	-56.411	Affects (4)
BCOR	BCOR	Affected	-56.743	Affects (57)
SLC9A3R1	SLC9A3R1	Affected	-56.931	Affects (3)
CNIH2	CNIH2	Affected	-56.976	Affects (1)
KDM8	KDM8	Affected	-57.758	Affects (3)
SEMA3B	SEMA3B	Affected	-59.045	Affects (10)
LTBP1	LTBP1	Affected	-59.08	Affects (19)
RUNX1T1	RUNX1T1	Affected	-60.088	Affects (28)
RSRC1	RSRC1	Affected	-60.343	Affects (6)
SNRNP35	SNRNP35	Affected	-60.864	Affects (1)
TANGO6	TANGO6	Affected	-60.96	Affects (11)
LDLRAD3	LDLRAD3	Affected	-61.534	Affects (13)
SETBP1	SETBP1	Affected	-61.682	Affects (131)
MN1	MN1	Affected	-62.312	Affects (43)
AIDA	AIDA	Affected	-64.059	Affects (8)
SART3	SART3	Affected	-64.108	Affects (12)
UBE2V2	UBE2V2	Affected	-65.066	Affects (2)
PRKD1	PRKD1	Affected	-65.894	Affects (20)
PLAU	PLAU	Affected	-67.206	Affects (18)
AGFG1	AGFG1	Affected	-67.261	Affects (5)
GPC6	GPC6	Affected	-67.798	Affects (8)
COG3	COG3	Affected	-68.403	Affects (8)
CISH	CISH	Affected	-68.851	Affects (3)
CAMK2N2	CAMK2N2	Affected	-69.418	Affects (2)
RUNX2	RUNX2	Affected	-69.649	Affects (39)
DIAPH3	DIAPH3	Affected	-69.855	Affects (27)
STON1	STON1	Affected	-70.226	Affects (8)
CHMP1A	CHMP1A	Affected	-70.514	Affects (2)
PIF1	PIF1	Affected	-71.528	Affects (2)
G2E3	G2E3	Affected	-71.78	Affects (16)
SRSF11	SRSF11	Affected	-72.954	Affects (10)
NR2F6	NR2F6	Affected	-73.632	Affects (19)
SUN1	SUN1	Affected	-73.725	Affects (14)
LMNB1	LMNB1	Affected	-74.925	Affects (6)
TNS1	TNS1	Affected	-76.737	Affects (23)
TRMT10A	TRMT10A	Affected	-77.095	Affects (3)
PIGQ	PIGQ	Affected	-77.498	Affects (9)
CETN3	CETN3	Affected	-78.008	Affects (9)
MTCH1	MTCH1	Affected	-78.038	Affects (6)
COMT	COMT	Affected	-78.967	Affects (7)
SERTAD4	SERTAD4	Affected	-79.14	Affects (4)
ABHD8	ABHD8	Affected	-81.673	Affects (11)
NRM	NRM	Affected	-82.304	Affects (6)
FEZ2	FEZ2	Affected	-82.45	Affects (10)
ZNF462	ZNF462	Affected	-82.515	Affects (30)
TBX18	TBX18	Affected	-82.832	Affects (12)
MYCBP	MYCBP	Affected	-83.041	Affects (4)
MRPL50	MRPL50	Affected	-83.8	Affects (3)
E2F7	E2F7	Affected	-83.99	Affects (22)
NEK6	NEK6	Affected	-84.304	Affects (7)
BOP1	BOP1	Affected	-87.577	Affects (3)
PSMD9	PSMD9	Affected	-89.469	Affects (1)
CMC2	CMC2	Affected	-89.5	Affects (4)
POLR2L	POLR2L	Affected	-91.703	Affects (2)
FRMD6	FRMD6	Affected	-94.063	Affects (11)
C1orf198	C1orf198	Affected	-94.239	Affects (4)
E2F4	E2F4	Affected	-95.097	Affects (4)
GBF1	GBF1	Affected	-95.404	Affects (23)
FER	FER	Affected	-95.499	Affects (128)
ARHGAP19	ARHGAP19	Affected	-96.212	Affects (6)
CDCA7	CDCA7	Affected	-97.116	Affects (7)
MAGED1	MAGED1	Affected	-98.535	Affects (11)
PARP3	PARP3	Affected	-99.123	Affects (2569)
PYURF	PYURF	Affected	-101.735	Affects (1)
MTHFD1L	MTHFD1L	Affected	-101.883	Affects (9)
AGFG2	AGFG2	Affected	-102.36	Affects (9)
TUFM	TUFM	Affected	-102.514	Affects (4)
SERPINB9	SERPINB9	Affected	-103.097	Affects (5)
YJU2	YJU2	Affected	-103.116	Affects (5)
NUDT3	NUDT3	Affected	-103.12	Affects (3)
GNPAT	GNPAT	Affected	-104.011	Affects (10)
PBX1	PBX1	Affected	-104.121	Affects (9)
RALGAPB	RALGAPB	Affected	-104.24	Affects (24)
TSEN34	TSEN34	Affected	-104.582	Affects (11)
NCOA2	NCOA2	Affected	-105.009	Affects (27)
COQ7	COQ7	Affected	-105.113	Affects (1)
MPLKIP	MPLKIP	Affected	-105.595	Affects (5)
ATL3	ATL3	Affected	-106.316	Affects (13)
PFAS	PFAS	Affected	-106.548	Affects (16)
ILF3	ILF3	Affected	-106.704	Affects (18)
KARS1	KARS1	Affected	-107.716	Affects (1)
MPC2	MPC2	Affected	-107.943	Affects (2)
GPRC5A	GPRC5A	Affected	-108.083	Affects (6)
NUP205	NUP205	Affected	-110.507	Affects (15)
VAMP3	VAMP3	Affected	-110.534	Affects (2)
HMBS	HMBS	Affected	-110.599	Affects (4)
KAT2A	KAT2A	Affected	-110.668	Affects (18)
DACT3	DACT3	Affected	-112.005	Affects (8)
ACADSB	ACADSB	Affected	-112.722	Affects (7)
NRP2	NRP2	Affected	-114.13	Affects (21)
MYLIP	MYLIP	Affected	-115.004	Affects (5)
GLO1	GLO1	Affected	-115.377	Affects (1)
RAB4A	RAB4A	Affected	-115.53	Affects (4)
TTLL12	TTLL12	Affected	-115.551	Affects (9)
ASXL1	ASXL1	Affected	-116.43	Affects (326)
CTBP2	CTBP2	Affected	-117.665	Affects (41)
CA13	CA13	Affected	-117.681	Affects (2)
IRF2BPL	IRF2BPL	Affected	-118.214	Affects (19)
GPSM2	GPSM2	Affected	-119.799	Affects (8)
TMEM63A	TMEM63A	Affected	-120.152	Affects (16)
SAMM50	SAMM50	Affected	-121.09	Affects (8)
CHSY1	CHSY1	Affected	-122.486	Affects (8)
ABHD16A	ABHD16A	Affected	-122.784	Affects (10)
MATR3	MATR3	Affected	-123.149	Affects (23)
ADGRA2	ADGRA2	Affected	-123.33	Affects (26)
CAV2	CAV2	Affected	-123.828	Affects (1)
TCERG1	TCERG1	Affected	-124.449	Affects (28)
TIMM17A	TIMM17A	Affected	-127.03	Affects (3)
MVD	MVD	Affected	-127.209	Affects (11)
SYNPO	SYNPO	Affected	-127.86	Affects (21)
UMPS	UMPS	Affected	-128.835	Affects (84)
RNF187	RNF187	Affected	-129.535	Affects (1)
TSR1	TSR1	Affected	-129.893	Affects (7)
SLC35A4	SLC35A4	Affected	-130.65	Affects (1)
CDCA4	CDCA4	Affected	-130.809	Affects (2)
ACTR1B	ACTR1B	Affected	-130.845	Affects (3)
KLHDC3	KLHDC3	Affected	-131.335	Affects (3)
PDGFC	PDGFC	Affected	-131.892	Affects (6)
PWWP3B	PWWP3B	Affected	-132.884	Affects (8)
MAP2K6	MAP2K6	Affected	-133.564	Affects (7)
ILF2	ILF2	Affected	-133.649	Affects (7)
SLTM	SLTM	Affected	-134.902	Affects (28)
AK4	AK4	Affected	-135.942	Affects (1)
CDC42EP1	CDC42EP1	Affected	-136.261	Affects (14)
AVPI1	AVPI1	Affected	-136.513	Affects (1)
TBL1XR1	TBL1XR1	Affected	-137.09	Affects (17)
FSTL3	FSTL3	Affected	-137.892	Affects (3)
B4GALT2	B4GALT2	Affected	-138.713	Affects (9)
TP53INP2	TP53INP2	Affected	-139.592	Affects (1)
MRPL58	MRPL58	Affected	-139.984	Affects (5)
MED25	MED25	Affected	-141.02	Affects (7)
DKC1	DKC1	Affected	-141.238	Affects (13)
BAG3	BAG3	Affected	-141.261	Affects (3)
ZC2HC1A	ZC2HC1A	Affected	-141.323	Affects (1)
GPBP1	GPBP1	Affected	-142.185	Affects (1)
MRFAP1	MRFAP1	Affected	-142.933	Affects (2)
RPN2	RPN2	Affected	-143.313	Affects (10)
TAS1R1	TAS1R1	Affected	-143.983	Affects (6)
CKAP4	CKAP4	Affected	-144.225	Affects (9)
PTPN12	PTPN12	Affected	-144.883	Affects (9)
HIGD1A	HIGD1A	Affected	-145.193	Affects (1)
ARHGAP18	ARHGAP18	Affected	-145.796	Affects (7)
MCC	MCC	Affected	-146.319	Affects (29)
METTL16	METTL16	Affected	-146.45	Affects (6)
SEMA3F	SEMA3F	Affected	-146.705	Affects (12)
FASN	FASN	Affected	-147.327	Affects (62)
SNRPD3	SNRPD3	Affected	-147.812	Affects (2)
NAGK	NAGK	Affected	-148.549	Affects (2)
UBQLN1	UBQLN1	Affected	-149.735	Affects (7)
TEAD2	TEAD2	Affected	-150.14	Affects (20)
ACTA2	ACTA2	Affected	-150.261	Affects (8)
AP1M1	AP1M1	Affected	-150.883	Affects (7)
CTDSP2	CTDSP2	Affected	-151.145	Affects (11)
LRRCC1	LRRCC1	Affected	-152.236	Affects (24)
POLR1A	POLR1A	Affected	-152.29	Affects (29)
STOML2	STOML2	Affected	-153.135	Affects (13)
THRAP3	THRAP3	Affected	-153.903	Affects (20)
EPN2	EPN2	Affected	-155.94	Affects (13)
LY75	LY75	Affected	-156.499	Affects (17)
SLAIN2	SLAIN2	Affected	-156.613	Affects (3)
TYMS	TYMS	Affected	-158.789	Affects (6668)
LHFPL6	LHFPL6	Affected	-159.876	Affects (3)
IRF1	IRF1	Affected	-160.192	Affects (9)
IGFBP4	IGFBP4	Affected	-160.414	Affects (10)
ADGRL2	ADGRL2	Affected	-161.253	Affects (25)
VASN	VASN	Affected	-162.356	Affects (6)
CDCA3	CDCA3	Affected	-162.428	Affects (3)
DDX56	DDX56	Affected	-162.879	Affects (4)
PCK2	PCK2	Affected	-164.409	Affects (10)
FARP1	FARP1	Affected	-164.598	Affects (20)
CHTF8	CHTF8	Affected	-167.531	Affects (4)
QKI	QKI	Affected	-169.601	Affects (20)
FAM171A2	FAM171A2	Affected	-170.047	Affects (11)
MOV10	MOV10	Affected	-175.951	Affects (11)
ANKH	ANKH	Affected	-176.116	Affects (2)
SH3BGRL3	SH3BGRL3	Affected	-177.424	Affects (3)
CRIM1	CRIM1	Affected	-177.876	Affects (17)
TIMM8A	TIMM8A	Affected	-178.379	Affects (1)
CASP4	CASP4	Affected	-178.984	Affects (7)
TTC13	TTC13	Affected	-182.676	Affects (9)
NRN1	NRN1	Affected	-183.182	Affects (2)
TUBB2A	TUBB2A	Affected	-185.475	Affects (4063)
SF3B1	SF3B1	Affected	-187.66	Affects (351)
BYSL	BYSL	Affected	-188.889	Affects (5)
NAB2	NAB2	Affected	-190.597	Affects (9)
RBMS3	RBMS3	Affected	-190.683	Affects (1)
LURAP1L	LURAP1L	Affected	-190.836	Affects (12)
F3	F3	Affected	-191.369	Affects (52)
NIPSNAP1	NIPSNAP1	Affected	-192.033	Affects (7)
PITPNA	PITPNA	Affected	-195.619	Affects (5)
GNG12	GNG12	Affected	-195.646	Affects (4)
ADAMTS1	ADAMTS1	Affected	-196.328	Affects (25)
CTPS1	CTPS1	Affected	-198.648	Affects (9)
COLGALT1	COLGALT1	Affected	-200.942	Affects (4)
INSIG1	INSIG1	Affected	-202.329	Affects (9)
DIPK1A	DIPK1A	Affected	-202.467	Affects (8)
WDR55	WDR55	Affected	-204.29	Affects (18)
GRHPR	GRHPR	Affected	-204.417	Affects (11)
ACTN1	ACTN1	Affected	-205.214	Affects (7)
MSRB3	MSRB3	Affected	-206.195	Affects (3)
AURKA	AURKA	Affected	-209.104	Affects (36)
PCDH18	PCDH18	Affected	-209.391	Affects (12)
STT3B	STT3B	Affected	-209.687	Affects (13)
HNRNPA2B1	HNRNPA2B1	Affected	-215.286	Affects (24)
KIF20A	KIF20A	Affected	-218.422	Affects (9)
SFXN1	SFXN1	Affected	-220.361	Affects (3)
GASK1B	GASK1B	Affected	-221.134	Affects (8)
MCM6	MCM6	Affected	-223.728	Affects (9)
ERGIC1	ERGIC1	Affected	-225.394	Affects (5)
ISYNA1	ISYNA1	Affected	-226.323	Affects (7)
YWHAB	YWHAB	Affected	-227.68	Affects (1)
CCNB2	CCNB2	Affected	-229.217	Affects (12)
RND3	RND3	Affected	-231.15	Affects (5)
GYS1	GYS1	Affected	-231.522	Affects (9)
ADAM9	ADAM9	Affected	-233.279	Affects (17)
RGMA	RGMA	Affected	-237.158	Affects (1)
EMC8	EMC8	Affected	-237.276	Affects (1)
PTGS1	PTGS1	Affected	-239.035	Affects (96)
DDX39B	DDX39B	Affected	-241.207	Affects (18)
SOX9	SOX9	Affected	-242.534	Affects (63)
SSR1	SSR1	Affected	-244.635	Affects (2)
SLC6A6	SLC6A6	Affected	-245.618	Affects (15)
NOP16	NOP16	Affected	-247.275	Affects (7)
CYP51A1	CYP51A1	Affected	-251.149	Affects (23)
TMEM97	TMEM97	Affected	-252.821	Affects (5)
SFPQ	SFPQ	Affected	-254.918	Affects (16)
ACAT2	ACAT2	Affected	-255.311	Affects (3)
ELOVL6	ELOVL6	Affected	-256.328	Affects (1)
YBX3	YBX3	Affected	-258.579	Affects (5)
GSPT1	GSPT1	Affected	-258.804	Affects (6)
COL6A1	COL6A1	Affected	-258.869	Affects (21)
TCP1	TCP1	Affected	-258.892	Affects (5)
MRC2	MRC2	Affected	-259.057	Affects (22)
DPY30	DPY30	Affected	-259.56	Affects (1)
PPA1	PPA1	Affected	-260.742	Affects (6)
RBP1	RBP1	Affected	-262.559	Affects (2)
ADAMTS2	ADAMTS2	Affected	-265.851	Affects (42)
FKBP1A	FKBP1A	Affected	-266.022	Affects (1180)
AHCY	AHCY	Affected	-266.808	Affects (8)
HAT1	HAT1	Affected	-267.156	Affects (5)
FDPS	FDPS	Affected	-268.763	Affects (34)
SEH1L	SEH1L	Affected	-269.855	Affects (7)
PSMG1	PSMG1	Affected	-270.945	Affects (2)
KDELR2	KDELR2	Affected	-273.791	Affects (2)
MAP6	MAP6	Affected	-274.988	Affects (7)
CLSTN1	CLSTN1	Affected	-278.602	Affects (14)
VCAM1	VCAM1	Affected	-279.103	Affects (8)
LDLR	LDLR	Affected	-281.962	Affects (10)
TSPAN4	TSPAN4	Affected	-283.057	Affects (8)
CTNNA1	CTNNA1	Affected	-283.986	Affects (28)
NANS	NANS	Affected	-290.028	Affects (2)
SERPINB1	SERPINB1	Affected	-290.082	Affects (4)
UTP14C	UTP14C	Affected	-294.641	Affects (17)
H3C15	H3C15	Affected	-296.235	Affects (2)
FABP5	FABP5	Affected	-296.619	Affects (4)
RBM8A	RBM8A	Affected	-297.758	Affects (1)
TBL1X	TBL1X	Affected	-299.501	Affects (17)
EGLN1	EGLN1	Affected	-308.537	Affects (9)
OGN	OGN	Affected	-309.544	Affects (6)
PTX3	PTX3	Affected	-310.09	Affects (6)
DBP	DBP	Affected	-310.309	Affects (4)
NPR3	NPR3	Affected	-311.417	Affects (13)
SERF2	SERF2	Affected	-312.881	Affects (15)
PRKACA	PRKACA	Affected	-316.123	Affects (14)
FKBP4	FKBP4	Affected	-317.949	Affects (6)
SQLE	SQLE	Affected	-317.968	Affects (10)
NUDT4	NUDT4	Affected	-319.142	Affects (3)
DAP	DAP	Affected	-319.833	Affects (1)
METTL9	METTL9	Affected	-323.112	Affects (16)
GLIPR2	GLIPR2	Affected	-326.879	Affects (4)
CCN4	CCN4	Affected	-332.091	Affects (7)
EIF4E	EIF4E	Affected	-332.176	Affects (11)
SRSF3	SRSF3	Affected	-332.436	Affects (6)
NME1	NME1	Affected	-339.437	Affects (6)
RTN3	RTN3	Affected	-341.647	Affects (16)
SMIM12	SMIM12	Affected	-343.498	Affects (1)
FKBP10	FKBP10	Affected	-343.552	Affects (15)
SNRPA1	SNRPA1	Affected	-348.281	Affects (4)
UBE2C	UBE2C	Affected	-351.674	Affects (21)
PPP2R1B	PPP2R1B	Affected	-352.028	Affects (7)
DIPK2A	DIPK2A	Affected	-352.95	Affects (15)
NAP1L1	NAP1L1	Affected	-353.712	Affects (8)
CRTAP	CRTAP	Affected	-357.869	Affects (9)
ADAMTS5	ADAMTS5	Affected	-357.913	Affects (20)
TTYH2	TTYH2	Affected	-358.981	Affects (7)
COX7B	COX7B	Affected	-372.123	Affects (3)
TSC22D2	TSC22D2	Affected	-373.058	Affects (11)
YWHAQ	YWHAQ	Affected	-375.457	Affects (3)
C1orf21	C1orf21	Affected	-376.344	Affects (2)
SH3KBP1	SH3KBP1	Affected	-384.974	Affects (17)
IDH1	IDH1	Affected	-385.715	Affects (516)
FSTL1	FSTL1	Affected	-394.605	Affects (8)
TM4SF1	TM4SF1	Affected	-400.464	Affects (6)
LOXL3	LOXL3	Affected	-403.134	Affects (12)
PRRX1	PRRX1	Affected	-407.263	Affects (6)
DDX39A	DDX39A	Affected	-408.338	Affects (5)
CACYBP	CACYBP	Affected	-410.453	Affects (3)
CCNA2	CCNA2	Affected	-425.55	Affects (13)
CD248	CD248	Affected	-427.247	Affects (6)
RCN1	RCN1	Affected	-435.696	Affects (5)
CNN2	CNN2	Affected	-437.505	Affects (8)
SLC25A24	SLC25A24	Affected	-439.452	Affects (14)
ARF1	ARF1	Affected	-440.639	Affects (4)
LMNA	LMNA	Affected	-442.781	Affects (18)
ATP5F1B	ATP5F1B	Affected	-443.028	Affects (7)
PSME2	PSME2	Affected	-445.943	Affects (2)
ASPH	ASPH	Affected	-449.061	Affects (27)
SYNCRIP	SYNCRIP	Affected	-462.283	Affects (20)
SDC2	SDC2	Affected	-464.203	Affects (8)
LOXL1	LOXL1	Affected	-481.334	Affects (14)
MCM3	MCM3	Affected	-484.799	Affects (16)
HNRNPH1	HNRNPH1	Affected	-487.307	Affects (12)
SERPINF1	SERPINF1	Affected	-492.929	Affects (4)
FBL	FBL	Affected	-494.36	Affects (1)
ANKRD1	ANKRD1	Affected	-500.729	Affects (3)
UBA1	UBA1	Affected	-501.128	Affects (18)
CBX5	CBX5	Affected	-515.005	Affects (7)
HNRNPD	HNRNPD	Affected	-523.62	Affects (9)
RAC1	RAC1	Affected	-525.743	Affects (16)
SRM	SRM	Affected	-531.585	Affects (8)
UBE2S	UBE2S	Affected	-544.613	Affects (9)
LIMA1	LIMA1	Affected	-549.641	Affects (8)
SLC38A2	SLC38A2	Affected	-553.139	Affects (5)
SRSF1	SRSF1	Affected	-569.478	Affects (5)
FZD2	FZD2	Affected	-577.054	Affects (14)
CBX3	CBX3	Affected	-581.74	Affects (6)
MBNL1	MBNL1	Affected	-594.75	Affects (16)
MEDAG	MEDAG	Affected	-615.618	Affects (17)
IDH2	IDH2	Affected	-618.384	Affects (484)
JPT1	JPT1	Affected	-622.453	Affects (11)
P4HA1	P4HA1	Affected	-623.975	Affects (3)
FBLN2	FBLN2	Affected	-639.554	Affects (24)
UGDH	UGDH	Affected	-661.529	Affects (10)
CAV1	CAV1	Affected	-674.024	Affects (17)
CAVIN1	CAVIN1	Affected	-674.235	Affects (13)
NFIX	NFIX	Affected	-679.139	Affects (14)
FSCN1	FSCN1	Affected	-688.497	Affects (19)
TIMP3	TIMP3	Affected	-697.626	Affects (38)
HMGCS1	HMGCS1	Affected	-698.289	Affects (5)
PPP3CA	PPP3CA	Affected	-710.476	Affects (106)
ANXA2	ANXA2	Affected	-723.352	Affects (18)
PFKL	PFKL	Affected	-730.326	Affects (13)
Gsta4	Gsta4	Affected	-732.853	Affects (2)
SLC38A4	SLC38A4	Affected	-751.838	Affects (4)
FADS2	FADS2	Affected	-755.861	Affects (14)
DAD1	DAD1	Affected	-789.402	Affects (5)
TPI1	TPI1	Affected	-810.284	Affects (14)
HSPD1	HSPD1	Affected	-817.124	Affects (22)
CA5B	CA5B	Affected	-822.647	Affects (8)
TXNIP	TXNIP	Affected	-824.385	Affects (6)
ALDOA	ALDOA	Affected	-855.146	Affects (8)
NR2F2	NR2F2	Affected	-860.737	Affects (6)
H1-0	H1-0	Affected	-878.708	Affects (1)
PFN1	PFN1	Affected	-880.61	Affects (3)
SREBF2	SREBF2	Affected	-887.763	Affects (10)
PMP22	PMP22	Affected	-976.467	Affects (9)
PTN	PTN	Affected	-1034.07	Affects (7)
MTAP	MTAP	Affected	-1128.63	Affects (18)
CSF1	CSF1	Affected	-1140.45	Affects (12)
PCOLCE	PCOLCE	Affected	-1147.17	Affects (4)
SAP18	SAP18	Affected	-1169.44	Affects (1)
EHD2	EHD2	Affected	-1191.51	Affects (9)
PRSS23	PRSS23	Affected	-1243.05	Affects (3)
VIM	VIM	Affected	-1330.17	Affects (27)
PGK1	PGK1	Affected	-1425.54	Affects (31)
LOX	LOX	Affected	-1467.67	Affects (9)
H3C11	H3C11	Affected	-1610.19	Affects (4)
LY6E	LY6E	Affected	-1697.64	Affects (15)
SPARC	SPARC	Affected	-2092.93	Affects (7)
Scd2	Scd2	Affected	-2393.65	Affects (1)
ENO1	ENO1	Affected	-2561.83	Affects (9)

## Sheet: Table S9 Metastasis predicted
© 2000-2021 QIAGEN. All rights reserved.
ID	Genes in dataset	Prediction (based on measurement direction)	Expr Fold Change	Findings
RPTOR	RPTOR	Increased	66.338	Increases (8)
RICTOR	RICTOR	Increased	159.498	Increases (7)
APBA3	APBA3	Increased	73.087	Increases (6)
HMOX1	HMOX1	Increased	1033.65	Increases (4)
CSTB	CSTB	Increased	666.462	Increases (3)
RHOC	RHOC	Increased	228.225	Increases (3)
C8orf76	C8orf76	Increased	97.354	Increases (2)
CRYAB	CRYAB	Increased	287.66	Increases (2)
MDM2	MDM2	Increased	2153.52	Increases (10)
ADAM17	ADAM17	Increased	48.815	Increases (1)
PLD1	PLD1	Increased	29.591	Increases (1)
GPI	GPI	Increased	371.745	Increases (1)
FKBP1A	FKBP1A	Increased	-266.022	Decreases (928)
THBS1	THBS1	Increased	-525.443	Decreases (5)
IRF1	IRF1	Increased	-160.192	Decreases (4)
NME1	NME1	Increased	-339.437	Decreases (3)
SERPINF1	SERPINF1	Increased	-492.929	Decreases (3)
ANXA2	ANXA2	Increased	-723.352	Decreases (2)
TP53	TP53	Increased	-270.091	Decreases (122)
TXNIP	TXNIP	Increased	-824.385	Decreases (1)
ZEB2	ZEB2	Increased	-53.679	Decreases (1)
MCM3	MCM3	Increased	-484.799	Decreases (1)
SEMA3B	SEMA3B	Increased	-59.045	Decreases (1)
CCDC80	CCDC80	Increased	-119.78	Decreases (1)
MET	MET	Decreased	-118.149	Increases (972)
S100A4	S100A4	Decreased	-2329.5	Increases (8)
LGALS1	LGALS1	Decreased	-1361.63	Increases (7)
QKI	QKI	Decreased	-169.601	Increases (7)
RUNX2	RUNX2	Decreased	-69.649	Increases (7)
RAC1	RAC1	Decreased	-525.743	Increases (6)
PRKCI	PRKCI	Decreased	-528.426	Increases (5)
SKP2	SKP2	Decreased	-415.724	Increases (5)
ADAM9	ADAM9	Decreased	-233.279	Increases (5)
STAT6	STAT6	Decreased	-164.937	Increases (4)
Ccl9	Ccl9	Decreased	-190.586	Increases (4)
NRP1	NRP1	Decreased	-94.327	Increases (3)
OXSR1	OXSR1	Decreased	-34.495	Increases (3)
EMP1	EMP1	Decreased	-1243.25	Increases (3)
F3	F3	Decreased	-191.369	Increases (24)
SPP1	SPP1	Decreased	-293.333	Increases (22)
ACTA2	ACTA2	Decreased	-150.261	Increases (2)
TBL1XR1	TBL1XR1	Decreased	-137.09	Increases (2)
SOD2	SOD2	Decreased	-51.794	Increases (2)
Foxp1	Foxp1	Decreased	-152.837	Increases (2)
FASN	FASN	Decreased	-147.327	Increases (2)
VIM	VIM	Decreased	-1330.17	Increases (2)
TM4SF1	TM4SF1	Decreased	-400.464	Increases (2)
CSF1	CSF1	Decreased	-1140.45	Increases (2)
ZFYVE21	ZFYVE21	Decreased	-24.357	Increases (2)
GPRC5A	GPRC5A	Decreased	-108.083	Increases (2)
CCN4	CCN4	Decreased	-332.091	Increases (15)
ADAMTS1	ADAMTS1	Decreased	-196.328	Increases (14)
CAV1	CAV1	Decreased	-674.024	Increases (11)
SF3B1	SF3B1	Decreased	-187.66	Increases (10)
LOX	LOX	Decreased	-1467.67	Increases (1)
INHBA	INHBA	Decreased	-53.385	Increases (1)
IL17A	IL17A	Decreased	-22.331	Increases (1)
VCAN	VCAN	Decreased	-453.37	Increases (1)
UGDH	UGDH	Decreased	-661.529	Increases (1)
FABP5	FABP5	Decreased	-296.619	Increases (1)
NRP2	NRP2	Decreased	-114.13	Increases (1)
FSCN1	FSCN1	Decreased	-688.497	Increases (1)
PPARGC1A	PPARGC1A	Decreased	79.913	Decreases (5)
TNFRSF10A	TNFRSF10A	Decreased	306.201	Decreases (4)
SMURF2	SMURF2	Decreased	80.809	Decreases (3)
PDLIM1	PDLIM1	Decreased	249.849	Decreases (3)
SMAD7	SMAD7	Decreased	25.914	Decreases (3)
CAT	CAT	Decreased	695.025	Decreases (2)
TP53BP2	TP53BP2	Decreased	32.737	Decreases (2)
CDKN1A	CDKN1A	Decreased	1849.93	Decreases (2)
OGG1	OGG1	Decreased	88.669	Decreases (2)
PTPRA	PTPRA	Decreased	414.159	Decreases (1)
FAF1	FAF1	Decreased	201.672	Decreases (1)
GADD45A	GADD45A	Decreased	109.932	Decreases (1)
MARCHF5	MARCHF5	Decreased	207.637	Decreases (1)
INSR	INSR	Affected	178.952	Affects (88)
PPP3CA	PPP3CA	Affected	-710.476	Affects (8)
PLAU	PLAU	Affected	-67.206	Affects (8)
FER	FER	Affected	-95.499	Affects (78)
PARP3	PARP3	Affected	-99.123	Affects (702)
HMGCR	HMGCR	Affected	-175.957	Affects (6)
HELQ	HELQ	Affected	74.74	Affects (57)
MAP2K1	MAP2K1	Affected	-66.168	Affects (504)
SETBP1	SETBP1	Affected	-61.682	Affects (5)
MFSD11	MFSD11	Affected	186.435	Affects (5)
NQO1	NQO1	Affected	287.931	Affects (5)
BCOR	BCOR	Affected	-56.743	Affects (4)
GNAS	GNAS	Affected	-408.434	Affects (4)
ABL1	ABL1	Affected	46.687	Affects (399)
TYMS	TYMS	Affected	-158.789	Affects (3856)
NR3C1	NR3C1	Affected	-25.386	Affects (351)
IDH2	IDH2	Affected	-618.384	Affects (35)
UMPS	UMPS	Affected	-128.835	Affects (34)
CYP51A1	CYP51A1	Affected	-251.149	Affects (3)
VCAM1	VCAM1	Affected	-279.103	Affects (3)
RARA	RARA	Affected	-160.276	Affects (28)
TUBB2A	TUBB2A	Affected	-185.475	Affects (2582)
TUBE1	TUBE1	Affected	84.311	Affects (2582)
FTL	FTL	Affected	2232.09	Affects (2)
RECQL4	RECQL4	Affected	62.219	Affects (2)
KDM6A	KDM6A	Affected	82.58	Affects (2)
ERCC5	ERCC5	Affected	429.49	Affects (2)
CTNNA1	CTNNA1	Affected	-283.986	Affects (2)
PRKCA	PRKCA	Affected	-282.706	Affects (2)
PSMD2	PSMD2	Affected	325.276	Affects (2)
PTGS1	PTGS1	Affected	-239.035	Affects (19)
IDH1	IDH1	Affected	-385.715	Affects (19)
ASXL1	ASXL1	Affected	-116.43	Affects (14)
FDPS	FDPS	Affected	-268.763	Affects (131)
HSP90B1	HSP90B1	Affected	665.227	Affects (1054)
RUNX1	RUNX1	Affected	-48.624	Affects (10)
PKM	PKM	Affected	-1094.05	Affects (1)
CREB3	CREB3	Affected	224.58	Affects (1)
RPS11	RPS11	Affected	511.036	Affects (1)
ZFP36	ZFP36	Affected	-53.862	Affects (1)
PTX3	PTX3	Affected	-310.09	Affects (1)
IFI30	IFI30	Affected	457.304	Affects (1)
PRRX1	PRRX1	Affected	-407.263	Affects (1)
PCOLCE	PCOLCE	Affected	-1147.17	Affects (1)
KIF20A	KIF20A	Affected	-218.422	Affects (1)
PRUNE2	PRUNE2	Affected	95.601	Affects (1)
PTPN3	PTPN3	Affected	32.32	Affects (1)
EIF4E	EIF4E	Affected	-332.176	Affects (1)
Mt1	Mt1	Affected	3307.64	Affects (1)
FLCN	FLCN	Affected	291.492	Affects (1)
Mt2	Mt2	Affected	3411.2	Affects (1)
FSTL3	FSTL3	Affected	-137.892	Affects (1)
TLR4	TLR4	Affected	175.477	Affects (1)
CD248	CD248	Affected	-427.247	Affects (1)
CRYZ	CRYZ	Affected	-26.814	Affects (1)
RAD51D	RAD51D	Affected	100.93	Affects (1)
MECOM	MECOM	Affected	-141.773	Affects (1)
AFP	AFP	Affected	18.554	Affects (1)
PMS2	PMS2	Affected	20.077	Affects (1)
FZD7	FZD7	Affected	-90.438	Affects (1)
RNF10	RNF10	Affected	425.084	Affects (1)
NRN1	NRN1	Affected	-183.182	Affects (1)
NR2F2	NR2F2	Affected	-860.737	Affects (1)
HOXA10	HOXA10	Affected	23.299	Affects (1)

## Sheet: Table S10 Glycolysis metabolic 
© 2000-2022 QIAGEN. All rights reserved.
Symbol	Entrez Gene Name	Gene Symbol - human (HUGO / HGNC / Entrez Gene)/Gene Symbol - mouse (Entrez Gene)	Expr Fold Change	Expected	Location	Type(s)	Biomarker Application(s)	Drug(s)	Entrez Gene ID for Human	Entrez Gene ID for Mouse	Entrez Gene ID for Rat
ALDOA	aldolase, fructose-bisphosphate A	ALDOA	-855.146	Up	Cytoplasm	enzyme	unspecified application		226	11674	24189
BPGM	bisphosphoglycerate mutase	BPGM	-37.688	Up	Extracellular Space	phosphatase			669	12183	296973
ENO1	enolase 1	ENO1	-2561.83	Up	Cytoplasm	enzyme	diagnosis		2023	13806|433182	24333
GPI	glucose-6-phosphate isomerase	GPI	371.745	Up	Extracellular Space	enzyme	unspecified application		2821	14751	292804
PGK1	phosphoglycerate kinase 1	PGK1	-1425.54	Up	Cytoplasm	kinase		CBR-470-1	5230	18655	24644
PKM	pyruvate kinase M12	PKM	-1094.05	Up	Cytoplasm	kinase	unspecified application	CAP-232,TP-1454	5315	18746	25630
TPI1	triosephosphate isomerase 1	TPI1	-810.284	Up	Cytoplasm	enzyme	diagnosis,unspecified application		7167	21991
